# Supplementary material for: Evolution of connectivity architecture in the Drosophila mushroom body
Source: Nat Commun. 2024 Jun 7;15:4872. doi: 10.1038/s41467-024-48839-4 (PMC11161526; doi:10.1038/s41467-024-48839-4)
Supplement: Supplementary file 4 — Supplementary Data 1 [file 41467_2024_48839_MOESM4_ESM.xlsx]

## Sheet: Sheet1
Glomerulus	mean ± s.d. (volume mm3)
	D. melanogaster	D. simulans	D. sechellia
D	2464 ± 40	1479 ± 186	2405 ± 131
DA1	4391 ± 123	3379 ± 218	2766 ± 238
DA2	1147 ± 62	1276 ± 200	1196 ± 123
DA3	476 ± 10	455 ± 53	451 ± 56
DA4l	1133 ± 182	916 ± 71	837 ± 52
DA4m	1097 ± 4668	1035 ± 110	814 ± 86
DC1	2530 ± 144	1433 ± 217	1249 ± 148
DC2	1487 ± 178	1380 ± 152	904 ± 62
DC3	1665 ± 172	1749 ± 201	1163 ± 89
DC4	1702 ± 147	1270 ± 116	1050 ± 26
DL1	2006 ± 232	1618 ± 297	1448 ± 103
DL2d	1565 ± 334	2007 ± 185	3066 ± 296
DL2v	1712 ± 164	1381 ± 141	1798 ± 59
DL3	1531 ± 213	1561 ± 158	931 ± 81
DL4	687 ± 47	1027 ± 96	1010 ± 90
DL5	1614 ± 50	1765 ± 195	1394 ± 13
DM1	3408 ± 168	4238 ± 90	2057 ± 73
DM2	3139 ± 227	3169 ± 227	4594 ± 127
DM3	1846 ± 93	1542 ± 113	1053 ± 56
DM4	3341 ± 64	2399 ± 130	724 ± 40
DM5	1784 ± 194	1900 ± 164	968 ± 96
DM6	1854 ± 42	1632 ± 134	2002 ± 137
DP1l	3269 ± 172	3118 ± 211	2173 ± 68
DP1m	5117 ± 47	3399 ± 164	2465 ± 241
V	3837 ± 194	3429 ± 126	2200 ± 146
VA1d	3785 ± 148	1668 ± 126	2157 ± 194
VA1v	5275 ± 160	3048 ± 330	2676 ± 187
VA2	4204 ± 199	3474 ± 130	1987 ± 125
VA3	1937 ± 120	1627 ± 233	894 ± 50
VA4	1894 ± 174	1244 ± 217	871 ± 124
VA5	1606 ± 220	1400 ± 170	811 ± 87
VA6	2604 ± 38	1929 ± 107	1505 ± 115
VA7l	1388 ± 80	1285 ± 291	963 ± 98
VA7m	1554 ± 144	783 ± 81	791 ± 105
VC1	1495 ± 214	1073 ± 66	816 ± 99
VC2	1382 ± 97	1140 ± 176	918 ± 121
VC3l	1911 ± 207	1912 ± 111	1265 ± 117
VC3m	1644 ± 187	1856 ± 253	2236 ± 180
VC4	1456 ± 159	1053 ± 152	844 ± 105
VC5	1408 ± 285	1238 ± 65	1294 ± 172
VL1	4319 ± 169	3062 ± 249	2503 ± 83
VL2a	3222 ± 184	2014 ± 186	1954 ± 88
VL2p	2912 ± 278	1983 ± 180	2137 ± 181
VM1	1397 ± 44	961 ± 93	1095 ± 109
VM2	1505 ± 51	1869 ± 104	1225 ± 116
VM3	1689 ± 135	2225 ± 193	1157 ± 114
VM4	1862 ± 131	1476 ± 29	822 ± 57
VM5d	905 ± 115	1773 ± 127	3793 ± 153
VM5v	885 ± 112	1311 ± 140	1258 ± 75
VM7d	2006 ± 128	1139 ± 148	983 ± 138
VM7v	2074 ± 65	1114 ± 123	766 ± 101
