# Supplementary material for: Evolution of connectivity architecture in the Drosophila mushroom body
Source: Nat Commun. 2024 Jun 7;15:4872. doi: 10.1038/s41467-024-48839-4 (PMC11161526; doi:10.1038/s41467-024-48839-4)
Supplement: Supplementary file 5 — Supplementary Data 2 [file 41467_2024_48839_MOESM5_ESM.xlsx]

## Sheet: Sheet1
Glomerulus	connectivity frequency (%)				p-values
	D. melanogaster ♂	D. melanogaster ♀	D. simulans ♀	D. sechellia ♀	D. melanogaster ♂ vs D. melanogaster ♀	D. melanogaster ♀ vs D. simulans ♀	D. melanogaster ♀ vs D. sechellia ♀	D. sechellia ♀ vs D. simulans ♀
D	1.62	2.32	2.86	1.52	0.42596	0.490576	0.223935	0.0384272
DA1	4.58	4.06	3.55	3.65	0.778245	0.883851	0.459571	0.652176
DA2	0.3	0.58	0	0.55	0.685144	1	0.685144	0.0547085
DA3	0.74	0.44	0.14	0.61	0.723804	0.623123	1	0.373022
DA4l	1.77	0.87	1.36	1.22	0.227128	0.445158	0.788185	0.632869
DA4m	0.44	0.73	0.41	2.13	0.723804	0.723804	0.0596609	0.0115988
DC1	3.25	3.34	3.27	1.98	1	1	0.0571205	0.0399883
DC2	1.77	1.89	3	1.98	1	0.156187	1	0.0804508
DC3	3.1	4.5	4.91	1.37	0.180626	0.592668	0.000105671	6.18e-06
DC4	2.36	2.32	2.05	1.37	1	1	0.147839	0.206892
DL1	3.55	4.35	3.14	4.1	0.464853	0.376551	0.568867	0.76368
DL2d	1.48	1.02	0.68	3.19	0.621459	0.770974	0.0106945	0.00203003
DL2v	1.03	1.31	1.23	1.67	0.799596	1	0.820972	0.820972
DL3	0.89	0.44	1.09	1.06	0.502847	0.220085	0.339844	0.795466
DL4	0.59	0.73	0.27	0.15	1	0.449003	0.112651	0.613468
DL5	3.55	3.05	3.55	3.5	0.752047	0.535045	1	0.544441
DM1	1.33	1.45	1.09	2.13	1	0.810238	0.533358	0.277754
DM2	2.96	1.6	2.73	2.74	0.133653	0.133653	0.253778	0.613857
DM3	1.18	1.89	1.5	2.28	0.370388	0.833788	0.847167	0.548847
DM4	1.18	1.74	0.68	1.67	0.49234	0.134935	0.830944	0.204291
DM5	1.03	1.16	3.14	1.82	1	0.00792682	0.496514	0.0354862
DM6	3.4	3.05	3	2.13	0.873268	1	0.162789	0.120352
DP1l	1.18	0.44	0.95	3.19	0.220085	0.337551	0.000213936	0.0106945
DP1m	4.28	2.18	2.32	3.04	0.0368548	0.854132	0.596532	0.863437
V	0.15	0.29	0	0.15	1	0.498753	0.613468	1
VA1d	2.8	5.08	3.14	2.13	0.0275362	0.117875	0.000724388	0.0876631
VA1v	3.55	3.19	3.14	2.58	0.875676	1	0.31751	0.248227
VA2	0.3	2.32	1.5	3.65	0.00103174	0.42596	0.318252	0.0505614
VA3	2.36	3.19	2.73	3.5	0.394265	0.870681	1	0.872284
VA4	0.89	1.16	0.68	0.76	0.786786	0.574666	0.405371	1
VA5	2.95	2.9	3.41	4.1	1	0.527282	0.43944	1
VA6	3.4	4.06	2.59	2.43	0.549227	0.213996	0.0384449	0.48636
VA7l	2.36	1.16	1.5	3.04	0.139211	0.639452	0.0317305	0.139575
VA7m	1.48	1.16	2.18	0.46	0.810238	0.139211	0.131061	0.00163342
VC1	1.77	1.6	1.77	0.91	1	0.833788	0.217841	0.0996027
VC2	1.62	1.16	2.32	1.06	0.639452	0.0967867	0.795466	0.0338012
VC3	4.43	2.9	4.77	2.13	0.173314	0.0414317	0.282488	0.000724388
VC4	2.07	1.74	2.46	0.61	0.839757	0.342811	0.0401153	0.00160034
VL1	0.44	0.44	0.14	0.61	1	0.623123	1	0.373022
VL2a	3.69	4.21	1.36	3.34	0.66113	0.00206855	0.232489	0.0444188
VL2p	2.07	3.05	2.05	1.98	0.288407	0.382727	0.151082	0.696176
VM1	1.33	2.03	2.73	3.5	0.390848	0.370369	0.227325	0.872284
VM2	0.59	0.73	1.5	2.28	1	0.200869	0.0382639	0.548847
VM3	1.48	0.58	0.82	2.43	0.171891	0.750791	0.010561	0.04846
VM4	2.81	1.74	0.95	3.34	0.261735	0.347515	0.111419	0.0067679
VM5d	2.81	2.76	1.64	1.82	1	0.261735	0.190352	1
VM5v	4.73	3.63	5.05	1.82	0.39112	0.128273	0.0162856	5.83e-05
VM7d	2.36	3.05	3.96	1.98	0.490576	0.290036	0.151082	0.00553716
VM7v	0	0.44	0.14	0.91	0.24813	0.623123	0.504686	0.122927
