# Supplementary material for: Evolution of connectivity architecture in the Drosophila mushroom body
Source: Nat Commun. 2024 Jun 7;15:4872. doi: 10.1038/s41467-024-48839-4 (PMC11161526; doi:10.1038/s41467-024-48839-4)
Supplement: Supplementary file 7 — Source Data [file 41467_2024_48839_MOESM7_ESM.xlsx]

## Sheet: Figure 1d melanogaster males
d	da1	da2	da3	da4l	da4m	dc1	dc2	dc3	dc4	dl1	dl2d	dl2v	dl3	dl4	dl5	dm1	dm2	dm3	dm4	dm5	dm6	dp1l	dp1m	v	va1d	va1v	va2	va3	va4	va5	va6	va7l	va7m	vc1	vc2	vc3	vc4	vl1	vl2a	vl2p	vm1	vm2	vm3	vm4	vm5d	vm5v	vm7d	vm7v
0	0	0	0	0	0	0	0	0	0	0	0	0	0	0	0	0	0	0	0	0	0	0	0	0	0	1	0	0	0	0	0	0	0	0	0	0	0	0	1	0	0	1	0	0	0	0	1	0
0	1	0	0	0	0	0	0	0	0	1	0	1	0	0	0	0	0	0	0	0	0	0	0	0	1	0	0	0	0	0	0	1	0	0	0	0	0	0	0	0	0	0	0	0	0	0	0	0
0	0	0	0	0	0	1	0	0	0	0	0	0	0	0	1	0	0	0	0	0	0	0	0	0	0	1	0	1	1	0	0	0	0	0	0	0	0	1	0	0	0	0	0	0	0	0	0	0
0	0	0	0	0	0	0	0	0	0	0	0	0	0	0	0	0	0	0	1	0	0	0	0	0	2	0	0	1	0	0	0	0	0	0	0	0	0	0	0	0	0	0	0	0	0	0	0	0
0	0	0	0	0	0	0	0	0	0	0	0	0	0	0	0	0	0	0	0	1	0	0	0	0	0	0	0	0	0	0	0	0	0	0	0	0	0	0	0	0	0	0	1	0	0	0	0	0
0	0	0	0	0	0	0	0	0	0	0	0	0	0	0	1	0	0	0	0	0	0	0	0	0	1	0	0	0	0	0	0	0	0	0	0	0	0	0	0	0	0	0	0	0	0	0	0	0
0	0	0	0	0	0	0	0	0	0	0	0	0	0	0	0	0	0	1	0	0	0	0	1	0	0	0	0	0	0	0	0	0	0	0	0	0	0	0	1	1	0	0	0	0	0	0	0	0
0	0	0	0	0	0	0	0	0	0	0	0	0	0	0	0	0	0	0	0	0	0	0	0	0	0	0	0	0	0	0	0	0	0	0	0	1	0	0	0	0	0	0	0	1	0	0	0	0
0	0	0	0	0	0	1	0	0	0	0	0	0	0	0	0	0	0	0	0	0	0	0	1	0	0	0	0	1	0	0	1	0	0	0	0	0	0	0	0	0	0	0	0	0	0	1	0	0
0	0	0	0	1	0	1	0	0	0	1	0	0	0	0	0	0	0	0	0	0	0	0	0	0	1	0	0	0	0	0	0	0	0	1	0	0	0	0	0	0	0	0	0	0	0	0	0	0
0	0	0	0	0	0	0	0	0	0	0	0	0	0	0	0	0	0	0	0	0	0	0	1	0	0	0	0	0	0	0	0	0	0	0	0	0	0	0	0	0	0	0	0	0	0	0	0	0
0	0	0	0	1	0	0	0	0	0	0	0	0	0	0	0	0	0	0	0	0	0	0	0	0	0	0	0	0	0	0	1	0	0	0	0	1	0	0	0	0	0	0	0	1	0	0	0	0
0	0	0	0	0	0	0	0	0	0	0	0	0	0	0	0	0	0	0	0	0	0	0	0	0	0	0	0	0	0	0	0	0	0	0	1	0	0	0	0	0	0	1	0	0	0	1	0	0
0	0	0	1	0	0	0	0	0	0	0	0	0	0	0	1	0	0	0	1	0	1	0	0	0	0	0	0	0	0	0	0	0	0	0	0	0	0	0	1	0	0	0	0	0	0	0	0	0
0	0	0	0	1	0	0	0	0	0	1	0	0	0	0	0	0	0	0	0	0	0	0	0	0	0	0	0	0	0	0	0	0	0	0	0	0	0	0	1	0	0	0	0	0	0	0	0	0
0	0	0	1	0	0	0	0	0	0	0	0	0	0	0	1	0	0	0	0	0	0	0	0	0	0	0	0	0	0	0	0	0	0	0	0	0	0	0	0	0	0	0	0	0	0	0	0	0
0	0	0	0	0	0	0	0	0	0	0	0	0	0	0	0	0	0	0	0	0	0	0	0	0	0	0	0	1	0	0	0	0	0	0	0	1	0	0	0	0	0	0	0	0	0	0	0	0
0	1	0	0	0	0	1	0	0	0	0	0	0	0	0	1	0	0	0	0	0	0	0	0	0	0	0	0	0	0	0	0	0	1	0	0	0	0	0	0	0	0	0	0	0	0	0	0	0
0	0	0	0	0	0	1	0	1	0	0	0	0	0	0	0	0	0	0	0	0	0	0	0	0	0	0	0	0	0	0	0	0	0	0	0	1	0	0	0	0	0	0	0	0	0	0	0	0
0	0	0	0	0	1	0	0	0	0	1	0	0	0	0	0	0	0	0	0	0	0	0	0	0	0	0	0	0	0	0	0	0	0	1	0	0	0	0	0	1	0	0	0	0	0	0	0	0
0	0	0	0	0	0	0	0	0	0	0	0	0	0	0	0	0	0	0	0	0	0	0	0	0	0	0	0	0	0	0	0	0	0	0	0	0	0	0	0	0	0	0	0	0	1	0	1	0
0	0	0	0	0	0	0	0	0	0	0	0	0	0	0	1	0	0	0	0	0	0	1	0	0	1	0	0	0	0	0	0	0	0	0	0	0	0	0	0	0	0	0	0	0	0	0	0	0
0	0	1	0	0	0	0	0	0	0	0	0	0	0	0	0	1	0	0	1	0	0	0	0	0	0	0	0	0	0	0	0	1	0	0	0	0	0	0	0	0	0	0	0	0	1	1	0	0
0	0	0	0	0	0	0	0	0	0	0	0	0	0	0	0	1	1	0	0	0	0	0	0	0	0	0	0	0	0	0	0	0	0	0	1	0	0	0	0	0	0	0	0	1	0	0	0	0
0	0	0	0	0	0	1	0	1	0	0	0	0	0	0	0	0	0	0	0	0	0	0	1	0	0	0	0	0	0	0	1	0	0	0	0	0	0	0	0	0	0	0	0	0	0	0	0	0
0	0	0	0	0	0	0	0	0	0	0	0	0	0	0	1	0	0	1	0	0	0	0	1	0	0	1	0	0	0	0	0	0	0	0	0	0	0	0	1	0	0	0	0	0	0	0	0	0
1	0	0	0	0	0	0	0	0	0	1	0	0	0	0	0	0	0	0	0	0	0	0	0	0	0	0	0	0	0	0	0	0	0	0	0	0	0	0	0	0	0	0	0	0	0	0	1	0
0	0	0	0	0	0	0	0	0	0	0	0	0	0	0	0	0	0	0	0	0	0	0	1	0	0	0	0	0	0	0	0	0	0	0	0	0	0	0	0	0	0	0	0	1	0	0	0	0
0	0	0	0	0	0	0	0	1	0	0	0	0	0	0	0	0	1	0	0	0	1	0	0	0	0	0	0	0	1	0	1	1	0	0	0	0	0	0	0	0	0	0	0	0	0	0	0	0
0	0	0	0	0	0	0	0	0	0	0	0	0	0	0	0	0	0	0	0	0	0	0	0	0	0	0	0	0	0	1	1	0	0	0	0	0	1	0	0	0	0	0	0	0	0	0	0	0
0	1	0	0	0	0	0	0	0	0	0	0	1	0	0	0	0	0	0	0	0	0	0	0	0	0	0	0	0	0	0	0	0	0	0	0	0	0	0	1	0	0	0	0	0	0	0	0	0
0	0	0	0	0	0	0	0	0	0	0	0	0	0	0	0	0	0	0	0	0	0	0	0	0	0	0	0	0	0	1	0	0	0	0	0	0	1	1	0	0	0	0	0	0	1	1	0	0
0	0	0	0	0	0	0	0	0	0	0	1	0	0	0	0	0	0	0	0	0	0	0	1	0	0	0	0	0	1	0	0	0	0	0	0	0	0	0	0	0	0	0	0	0	0	0	0	0
0	0	0	1	0	0	0	0	0	0	0	0	0	0	0	0	0	0	1	0	0	0	0	1	0	0	0	0	0	0	1	0	0	0	0	0	0	0	0	1	0	0	0	0	0	0	0	0	0
0	0	0	0	0	0	0	0	0	0	1	0	0	1	0	0	0	0	0	0	0	0	0	0	0	0	0	0	0	0	0	0	0	0	0	0	0	0	0	1	0	0	0	0	0	0	0	0	0
0	0	0	0	0	0	0	0	0	1	0	0	0	0	0	0	1	1	0	0	0	0	0	0	0	0	0	0	0	0	0	0	0	0	0	0	0	0	0	0	0	0	1	0	0	0	0	0	0
0	1	0	0	0	0	0	0	0	0	0	0	0	0	0	0	0	0	0	0	0	1	0	1	0	0	1	0	0	0	0	0	0	0	0	0	0	0	0	0	0	1	0	0	0	0	0	0	0
0	1	0	0	0	0	0	0	0	0	0	0	0	0	0	0	0	1	0	0	0	0	1	0	0	0	0	0	0	0	0	0	0	1	0	1	0	0	0	0	0	0	0	0	0	0	0	0	0
0	0	0	0	0	0	0	0	1	0	0	1	0	0	0	0	0	0	0	0	0	0	0	0	0	0	0	0	0	0	0	1	0	0	0	0	1	0	0	0	0	0	0	0	0	0	0	0	0
0	1	0	0	0	0	0	0	0	0	0	0	1	0	0	0	0	0	0	0	0	0	0	0	0	0	0	0	1	0	0	0	0	0	0	0	0	0	0	0	0	0	0	0	0	0	0	0	0
0	0	0	0	0	0	0	0	0	0	0	0	0	0	0	0	0	0	1	0	0	0	1	0	0	0	0	0	0	0	1	0	0	0	0	0	0	0	0	0	0	0	0	0	0	0	0	0	0
0	0	0	0	0	0	2	0	0	0	0	0	0	0	0	0	0	0	0	0	0	0	0	0	0	0	0	0	0	0	0	1	0	0	0	0	0	0	0	0	0	0	0	0	0	0	0	0	0
0	0	0	0	0	1	0	0	0	0	0	0	0	0	0	0	0	0	0	0	0	0	0	0	0	0	0	0	0	0	0	0	0	0	0	0	0	0	0	1	0	0	0	0	0	0	0	0	0
0	0	0	1	0	0	0	0	0	0	1	0	0	0	0	0	0	0	0	0	0	0	0	1	0	0	0	0	1	0	0	0	0	0	0	0	0	0	0	0	0	0	0	0	0	0	0	0	0
0	0	0	0	0	0	0	0	0	1	0	0	0	0	0	0	0	0	0	0	0	0	0	0	0	0	1	0	0	0	1	0	1	1	0	0	0	0	0	0	1	0	0	0	0	0	0	0	0
0	1	0	0	0	0	1	0	0	0	0	0	0	0	0	0	0	0	0	0	0	0	0	0	0	0	0	0	0	0	0	0	0	0	0	0	0	0	0	0	0	0	0	0	1	0	0	0	0
0	0	0	0	0	0	0	0	0	0	0	0	0	0	0	0	1	0	0	0	1	0	0	0	0	0	0	0	0	0	0	0	0	0	0	0	0	0	0	0	0	0	0	0	0	1	0	0	0
0	0	0	0	0	0	0	0	0	0	1	0	0	0	0	0	0	0	0	0	0	0	0	0	0	0	0	0	0	0	0	0	0	0	0	0	0	0	0	0	0	0	0	0	0	0	0	0	0
0	1	0	0	0	0	0	0	0	0	0	0	0	0	0	0	0	0	0	0	0	0	0	0	0	1	1	0	0	0	0	0	0	0	0	0	0	0	0	0	0	0	0	0	0	0	0	0	0
0	0	0	0	0	0	0	0	0	0	0	0	0	0	0	0	0	0	0	0	0	0	0	0	0	0	1	0	0	0	0	0	0	0	0	0	0	0	1	1	0	0	0	0	0	0	0	0	0
0	0	0	0	0	1	0	0	0	0	0	1	0	0	0	0	0	0	0	0	0	0	1	0	0	0	0	0	0	0	0	0	0	0	0	0	0	0	0	0	0	0	0	0	1	0	0	0	0
0	0	0	0	0	0	0	0	0	0	0	0	0	0	0	1	1	0	0	0	0	0	0	0	0	0	0	0	0	0	1	0	1	0	0	0	0	0	0	0	0	0	0	0	1	0	0	1	0
0	0	0	0	0	0	0	0	0	0	0	1	0	0	0	0	0	0	0	0	0	0	0	0	0	0	0	0	0	0	0	0	0	0	0	0	0	0	0	0	0	0	0	0	0	0	1	0	0
0	0	0	0	0	0	0	0	0	0	0	0	0	0	0	0	0	0	0	0	0	1	0	0	0	0	0	0	0	0	0	0	0	0	0	0	0	1	0	0	0	0	0	0	0	0	0	0	0
0	0	0	0	0	0	0	0	0	0	1	0	0	0	0	1	0	0	0	0	0	0	0	0	0	0	0	0	0	0	0	0	0	0	0	0	0	0	0	0	0	0	0	0	0	0	0	0	0
0	0	0	0	0	0	0	0	0	0	0	0	0	0	0	0	0	0	0	0	0	1	0	0	0	0	0	0	0	0	0	0	0	0	0	0	0	0	0	0	0	0	0	0	0	0	0	0	0
0	0	0	0	0	0	0	0	0	0	0	0	0	0	0	0	0	0	0	0	0	0	0	0	0	0	0	0	0	0	0	0	0	0	0	0	0	0	0	0	0	0	0	0	1	0	0	0	0
0	1	0	0	0	0	0	0	0	0	0	0	0	0	0	0	0	0	0	0	0	0	0	0	0	0	0	0	0	0	0	1	0	0	0	0	0	0	0	1	1	0	0	0	0	0	0	0	0
0	1	0	0	0	0	0	0	0	0	0	0	0	0	0	0	0	0	0	0	0	0	0	0	1	0	0	0	0	0	0	0	0	0	0	0	0	0	0	0	0	0	0	0	0	0	0	0	0
0	0	0	0	0	0	1	0	1	0	0	0	0	0	0	1	0	0	0	0	0	0	0	0	0	0	0	0	0	0	0	0	0	0	0	0	0	0	0	0	0	0	0	0	1	0	0	0	0
1	0	0	0	0	0	0	0	0	0	0	0	0	0	0	0	0	0	0	0	0	0	0	0	0	0	1	0	0	0	0	1	0	0	0	0	0	0	0	0	0	0	0	0	0	0	1	0	0
0	0	0	0	0	0	0	0	0	0	0	0	0	0	0	1	0	0	0	0	0	0	0	0	0	0	0	0	0	0	0	0	0	0	0	0	0	0	0	0	0	0	0	0	0	0	1	0	0
0	0	0	0	0	0	0	0	0	0	0	1	0	0	0	0	0	0	0	0	0	0	0	0	0	0	0	0	0	0	0	0	1	1	0	0	0	0	0	0	0	0	0	0	0	0	0	0	0
0	0	0	0	0	0	0	0	0	0	0	1	0	0	0	0	0	0	0	0	0	0	1	0	0	0	1	0	0	0	0	0	0	0	0	1	0	0	0	0	0	0	0	0	0	0	0	0	0
0	0	0	0	0	0	0	0	0	1	0	0	0	0	1	0	0	0	0	0	0	0	0	0	0	0	0	0	0	0	0	0	0	0	0	0	0	0	0	0	0	0	0	1	0	1	0	0	0
0	1	0	0	1	0	0	0	0	0	0	0	0	0	0	1	0	0	0	0	0	0	0	0	0	0	0	0	0	0	0	0	0	0	0	0	0	0	0	0	0	0	0	0	0	0	0	0	0
0	0	0	0	0	0	0	0	0	1	0	0	0	0	0	0	0	0	0	0	0	0	0	0	0	0	1	0	0	0	1	0	0	0	0	0	0	0	0	1	1	0	0	0	0	0	0	0	0
0	0	0	0	0	0	0	0	0	0	0	0	0	0	0	0	0	0	0	0	0	0	0	0	0	0	0	0	0	0	0	0	0	0	0	0	0	1	0	0	0	0	0	0	0	0	0	1	0
0	0	0	0	0	0	0	0	0	0	0	0	0	0	0	0	0	0	0	0	0	0	0	1	0	0	0	0	0	0	0	0	0	0	0	0	0	0	0	1	0	0	0	0	0	0	0	0	0
1	0	0	0	0	0	0	0	0	0	1	0	0	0	0	1	0	0	0	0	0	0	0	1	0	0	0	1	0	0	0	1	0	0	1	0	0	0	0	1	1	1	0	0	0	0	0	0	0
0	0	0	0	0	0	1	0	0	1	0	0	0	0	0	0	0	1	0	0	0	0	0	0	0	0	0	0	0	0	0	0	0	0	0	0	0	0	0	0	0	0	0	0	0	0	0	0	0
0	0	0	0	0	0	0	0	0	0	0	0	0	0	0	0	0	0	1	1	0	0	0	0	0	0	0	0	0	0	0	0	0	1	0	0	0	0	0	0	1	0	0	0	0	1	1	0	0
0	0	0	0	0	0	0	0	1	0	0	0	0	0	0	0	0	0	0	0	0	0	0	0	0	0	0	0	0	0	0	0	0	0	0	0	0	0	0	0	0	0	0	1	0	0	0	0	0
0	0	0	0	0	0	0	0	0	0	0	0	0	0	0	0	0	0	0	0	0	1	0	0	0	0	0	0	0	0	1	1	0	0	0	0	0	0	0	0	0	0	0	0	0	0	0	0	0
0	0	0	0	0	0	0	0	0	0	0	0	0	0	0	0	0	0	0	0	0	0	0	0	0	0	1	0	0	0	0	0	1	0	0	0	1	0	0	0	0	0	0	0	0	0	1	0	0
0	0	0	0	0	0	0	0	0	0	0	0	0	0	0	1	0	0	0	0	0	0	0	0	0	0	0	0	0	0	0	1	0	0	0	0	0	0	0	0	0	0	0	0	0	0	0	0	0
0	0	0	0	0	0	0	0	0	0	0	0	0	0	0	0	0	0	0	0	0	0	0	0	0	0	0	0	0	0	0	0	0	0	0	1	0	0	0	0	0	0	0	0	1	0	0	0	0
0	0	0	0	0	0	0	1	0	0	0	0	0	0	0	0	0	0	0	0	0	0	0	0	0	0	1	0	0	0	0	0	0	0	0	0	0	0	0	0	0	0	0	0	0	0	0	0	0
0	0	0	1	0	0	0	0	0	0	0	0	0	0	0	1	0	0	0	0	0	0	0	0	0	0	0	0	0	0	1	0	0	0	0	0	0	0	0	0	0	0	0	0	0	0	0	0	0
0	0	0	0	0	0	0	0	0	0	0	0	0	0	0	0	0	1	0	0	0	0	0	0	0	0	0	0	0	0	0	0	0	0	0	0	0	0	0	0	0	0	0	0	1	0	0	0	0
0	0	0	0	0	0	0	0	0	0	0	0	0	0	0	1	0	0	0	0	0	0	0	0	0	0	0	0	0	0	1	0	0	0	0	0	0	0	0	0	0	0	0	0	0	0	0	0	0
0	1	0	0	0	0	0	0	0	0	0	0	0	0	0	0	0	0	0	1	0	1	0	1	0	1	0	0	0	0	0	0	0	0	0	0	0	1	0	0	0	0	0	0	0	0	0	0	0
0	0	0	0	0	0	0	0	0	0	0	0	1	0	0	0	0	0	1	0	1	0	0	0	0	0	0	0	0	0	0	0	0	0	0	0	0	0	0	0	0	0	0	0	0	0	0	0	0
0	0	0	0	0	0	0	0	0	0	0	0	0	0	0	0	0	0	0	0	0	1	0	0	0	0	1	0	0	0	0	0	0	0	0	0	1	0	0	0	0	0	0	0	0	1	0	0	0
0	0	0	0	0	0	0	0	0	0	0	0	0	0	1	0	0	0	0	0	0	0	0	0	0	0	0	0	0	0	0	0	0	0	0	0	0	0	0	0	0	1	0	0	0	0	0	0	0
0	0	0	0	0	0	0	0	0	0	0	0	0	0	0	0	0	0	0	0	1	0	0	0	0	0	0	0	0	0	0	0	0	0	1	0	0	0	0	0	1	0	0	0	0	0	0	0	0
0	0	0	0	0	0	0	0	0	0	0	0	0	0	0	0	1	0	0	0	0	0	0	0	0	1	0	0	0	0	0	0	0	0	0	0	0	1	0	0	0	0	0	0	0	0	0	0	0
0	1	0	0	0	0	0	0	0	0	0	0	0	0	0	0	0	1	1	0	0	0	0	0	0	0	0	0	0	0	0	0	0	1	0	0	0	0	0	1	0	0	0	0	0	0	1	0	0
0	0	0	0	0	0	0	0	0	0	0	0	0	0	0	0	0	0	0	0	0	0	0	0	0	0	1	0	0	0	1	1	0	0	0	0	0	0	0	0	0	0	0	0	0	0	0	0	0
0	0	0	0	1	0	0	0	0	0	0	0	0	0	0	0	0	0	0	0	1	0	0	0	0	0	0	0	0	0	0	0	0	0	0	0	0	0	0	0	0	1	0	0	0	0	0	0	0
0	0	0	0	0	0	0	0	0	0	0	1	0	0	0	0	0	0	0	0	0	0	0	0	0	0	0	0	0	1	0	0	0	0	0	0	0	0	0	0	0	0	0	1	0	1	0	0	0
0	0	0	0	1	0	0	0	0	0	0	0	0	0	0	0	0	0	0	0	0	0	0	0	0	0	0	0	0	0	0	1	0	0	0	0	0	0	0	0	0	0	0	0	0	0	1	0	0
0	0	0	0	0	0	0	0	0	0	0	0	0	0	0	0	0	0	0	0	0	0	0	0	0	0	0	0	1	0	0	0	0	0	0	0	0	0	0	0	0	0	0	0	0	0	1	0	0
0	0	0	0	0	0	0	0	0	0	0	0	0	0	0	1	0	0	0	1	0	0	0	0	0	0	0	0	0	0	1	0	0	0	0	1	0	1	0	0	0	0	0	0	0	0	0	0	0
0	0	0	0	0	0	0	0	0	0	0	0	0	0	0	0	0	0	0	0	0	0	0	0	0	0	0	0	1	0	0	0	0	0	0	0	0	0	0	0	0	0	0	0	0	0	1	0	0
0	0	0	0	0	0	0	0	0	0	0	0	0	0	0	0	0	0	0	0	0	0	0	0	0	0	1	0	1	0	0	0	0	0	0	0	0	0	0	0	0	0	0	0	0	0	1	0	0
0	0	0	0	0	0	0	0	0	0	0	0	0	0	0	0	0	0	0	0	0	0	0	0	0	0	0	0	0	0	0	0	0	0	0	0	1	0	0	0	0	1	0	0	0	0	0	0	0
0	0	0	0	0	0	0	0	0	0	1	0	0	0	0	0	0	0	0	0	0	0	0	0	0	0	0	0	0	0	0	0	0	0	0	0	0	0	0	1	0	0	0	1	0	1	0	0	0
0	0	0	0	0	0	1	0	0	0	0	0	0	0	0	0	0	0	0	0	0	0	0	0	0	0	0	0	0	0	0	0	0	0	0	0	0	0	0	0	1	0	0	0	0	0	0	0	0
0	1	0	0	0	0	0	0	1	0	0	0	0	0	0	0	0	0	0	0	0	0	0	0	0	1	1	0	0	0	0	1	0	0	0	0	0	0	0	0	0	0	0	0	0	0	0	0	0
0	0	0	0	0	0	0	0	0	0	0	0	0	0	0	0	0	0	0	0	0	1	0	0	0	1	0	0	0	0	0	0	0	0	0	0	0	0	0	0	0	0	0	0	0	0	0	0	0
0	0	0	0	0	0	0	0	0	0	0	0	0	0	0	0	0	0	0	0	0	0	0	0	0	0	0	0	0	0	0	0	0	1	0	0	1	0	0	0	0	0	0	0	0	0	1	0	0
0	0	0	0	0	0	0	0	0	0	0	0	0	0	0	0	0	0	0	0	0	1	0	0	0	0	0	0	0	0	0	0	0	0	0	0	0	0	0	0	0	0	0	0	0	0	0	0	0
0	0	0	0	0	0	0	0	1	0	0	0	0	0	0	0	0	0	0	0	0	0	0	0	0	0	0	0	0	0	0	0	1	0	0	0	0	1	0	1	0	0	0	0	0	0	0	0	0
0	0	0	0	0	0	0	0	0	0	1	0	0	0	0	0	0	0	0	0	0	0	0	0	0	0	0	0	0	0	0	0	0	0	0	0	0	0	0	0	0	0	1	0	1	0	0	0	0
0	1	0	0	0	0	0	1	0	1	0	0	0	0	0	0	0	0	0	0	0	0	0	0	0	0	1	0	0	0	0	0	0	0	1	0	0	0	0	0	0	0	0	0	0	0	0	1	0
0	0	0	0	0	0	0	0	0	1	1	0	0	0	0	0	0	0	0	0	0	0	0	0	0	0	0	0	0	0	0	0	0	0	0	0	1	0	0	0	0	0	0	0	0	0	0	0	0
0	0	0	0	0	0	0	0	0	0	0	0	0	0	0	1	0	0	0	0	0	1	0	1	0	0	0	0	0	0	0	0	0	0	1	0	0	0	0	0	0	0	0	0	0	0	0	0	0
0	1	0	0	0	0	0	0	0	0	1	1	0	0	0	0	0	0	0	0	0	0	0	0	0	0	1	0	0	0	0	0	0	0	0	0	1	0	0	0	0	0	0	0	1	0	0	0	0
0	0	0	0	0	0	0	1	0	1	0	0	0	0	0	0	0	0	0	0	0	0	0	0	0	0	0	0	0	0	0	0	0	0	0	0	0	0	0	0	0	0	0	0	0	0	0	0	0
0	0	0	0	0	0	0	1	0	0	0	0	0	0	0	0	0	0	0	0	0	0	0	0	0	0	0	0	0	0	0	0	0	0	0	0	0	0	0	0	0	0	0	0	0	0	0	0	0
0	1	0	0	0	0	1	0	0	0	0	0	0	0	0	0	0	0	0	0	0	0	0	1	0	0	0	0	0	0	0	0	0	0	0	0	0	0	0	0	0	1	0	0	0	0	0	0	0
0	0	0	0	1	0	0	0	0	0	0	0	0	0	0	0	0	0	0	0	0	0	0	1	0	0	0	0	1	0	0	0	0	0	0	0	0	1	0	0	0	0	0	1	0	0	0	0	0
0	0	0	0	0	0	0	0	0	1	0	0	0	0	0	0	0	0	0	0	0	0	0	0	0	0	0	0	0	0	0	0	0	0	0	0	0	0	0	0	0	0	0	0	0	0	0	1	0
0	0	0	0	0	0	0	0	0	1	0	0	0	0	0	0	0	0	0	0	0	0	0	0	0	0	0	0	1	0	0	0	0	0	0	0	0	0	0	0	0	0	0	0	0	0	1	0	0
0	0	0	0	0	0	0	0	0	0	0	0	0	0	0	0	1	0	0	0	0	0	0	0	0	0	0	0	1	0	0	0	0	0	0	0	0	0	0	0	0	0	0	0	0	0	0	0	0
0	0	0	0	0	0	0	0	0	0	0	0	0	0	1	0	0	0	0	0	0	0	0	0	0	0	0	0	0	0	0	0	0	0	0	0	1	0	0	1	0	0	0	0	0	0	0	0	0
0	1	0	0	0	0	1	1	0	0	0	0	0	0	0	0	0	0	0	0	0	0	0	0	0	0	0	0	0	0	0	0	0	0	0	0	0	0	0	0	0	0	0	0	0	1	0	0	0
0	0	0	0	0	0	0	0	0	0	0	0	0	0	0	0	0	0	0	0	0	1	0	0	0	0	0	0	1	0	0	0	0	0	0	0	0	0	0	0	0	0	0	0	0	0	0	0	0
0	0	0	0	0	0	0	0	0	0	0	0	0	0	0	0	0	0	0	0	0	0	0	0	0	0	0	0	0	0	0	1	0	0	0	0	0	0	0	0	0	0	0	0	0	0	1	0	0
0	0	0	0	0	0	0	0	0	0	0	0	0	0	0	1	0	0	0	0	0	0	0	0	0	0	0	0	0	0	0	0	1	0	0	0	0	0	0	0	0	0	0	0	0	0	0	0	0
0	0	0	0	0	0	1	0	0	0	0	1	0	0	0	0	0	0	0	0	0	0	0	0	0	0	0	0	0	0	0	0	0	0	0	0	1	0	0	0	0	0	0	0	0	1	0	0	0
0	0	0	0	1	0	1	0	0	0	1	0	0	0	0	0	0	0	0	0	0	0	0	0	0	0	0	0	0	0	0	0	0	0	0	0	0	0	0	0	0	0	0	0	0	1	0	0	0
0	0	0	0	0	0	0	0	0	0	0	0	0	1	0	0	0	0	0	0	0	0	0	1	0	0	0	0	0	0	0	0	0	0	0	0	0	0	0	1	0	0	0	0	0	0	0	0	0
0	1	0	0	0	0	0	0	0	0	0	0	0	0	0	0	0	0	0	0	0	0	0	0	0	1	0	0	0	0	0	0	0	0	0	0	0	0	0	0	0	0	0	0	0	0	0	0	0
0	1	0	0	0	0	0	0	0	0	0	0	0	0	0	0	0	0	0	0	0	0	0	0	0	1	1	0	0	0	0	0	0	0	0	0	0	0	0	0	0	0	0	0	0	0	0	0	0
1	1	0	0	0	0	0	0	0	0	0	0	0	0	0	0	0	0	0	0	0	1	0	0	0	0	0	0	0	0	0	0	1	0	1	0	0	0	0	0	0	0	0	0	0	0	0	0	0
0	2	0	0	0	0	0	0	0	0	0	0	0	0	0	0	0	0	0	0	0	0	0	0	0	0	0	0	0	0	0	0	0	0	0	0	0	0	0	0	0	0	0	0	0	1	1	0	0
0	1	0	0	0	0	0	0	0	0	0	0	1	0	0	0	0	0	0	0	0	0	0	0	0	0	0	0	0	0	0	0	0	0	0	0	0	0	0	0	0	0	0	0	0	0	0	0	0
0	0	0	0	0	0	0	0	0	0	0	0	0	0	0	0	0	0	0	0	0	0	0	0	0	1	0	0	0	0	0	0	0	0	0	0	0	0	0	0	0	0	0	0	0	0	1	0	0
0	0	0	0	0	0	0	1	0	0	0	0	0	0	0	0	0	0	0	0	0	0	0	0	0	0	0	0	0	0	0	0	0	0	0	0	0	0	0	0	0	0	0	0	0	0	0	0	0
0	0	0	0	1	0	0	0	0	0	0	0	0	0	0	0	0	1	0	0	0	0	0	0	0	0	0	0	0	0	0	1	0	0	0	0	0	0	0	0	0	0	0	0	0	0	0	0	0
0	0	0	0	0	0	1	0	0	0	0	0	0	0	0	0	0	0	0	0	0	0	0	0	0	0	1	0	0	0	0	0	0	0	1	0	0	0	0	0	0	0	0	0	0	0	0	1	0
0	0	0	0	0	0	0	0	0	1	0	0	0	1	0	0	0	0	0	0	0	0	0	0	0	0	0	0	0	0	0	1	0	0	0	0	0	0	0	1	0	0	0	0	0	0	0	1	0
0	0	0	0	1	0	1	0	0	0	0	0	0	0	0	0	0	0	0	0	0	0	0	0	0	0	0	0	0	0	1	0	1	0	0	0	0	0	0	0	0	0	0	0	0	1	0	0	0
0	0	0	0	0	0	0	0	1	0	0	0	0	0	0	0	0	0	0	0	0	0	0	0	0	0	0	0	0	0	1	0	0	0	0	0	0	0	0	0	0	0	0	0	0	0	0	0	0
0	0	0	0	0	0	0	0	0	0	0	0	0	0	0	0	0	0	0	0	0	0	0	0	0	1	1	0	1	0	0	0	0	0	0	0	0	0	0	0	0	0	0	0	0	0	0	0	0
0	0	0	0	0	0	0	0	0	0	0	0	0	0	0	0	0	0	0	0	0	1	0	0	0	0	1	0	0	0	0	0	0	0	0	0	0	0	0	0	0	0	0	0	0	0	0	0	0
0	0	0	0	0	0	0	0	1	0	0	0	0	0	0	0	0	0	0	0	0	0	0	0	0	0	0	0	0	0	1	0	0	0	0	0	0	0	0	0	0	0	0	0	0	0	1	0	0
0	0	0	0	0	0	0	0	1	0	0	0	0	0	0	0	0	0	0	0	0	0	0	0	0	1	0	0	0	0	0	0	0	0	0	0	0	0	0	0	0	0	0	1	0	0	0	0	0
0	0	0	0	0	0	0	0	0	0	0	0	0	0	0	0	0	0	0	0	0	0	0	0	0	0	0	0	0	0	1	1	0	0	0	0	0	0	0	0	0	0	0	0	0	1	0	0	0
0	1	0	0	0	0	0	0	0	0	0	0	0	0	0	0	0	0	0	0	0	0	0	0	0	0	0	0	0	0	0	0	0	1	0	0	0	0	0	0	0	0	0	0	0	0	0	0	0
0	0	0	0	0	0	0	0	1	0	0	0	0	0	0	0	0	0	0	0	0	0	0	0	0	0	1	0	0	0	0	0	0	0	0	0	0	1	0	0	0	0	0	0	0	0	0	0	0
1	0	0	0	0	0	0	0	0	0	0	0	0	0	0	0	0	1	0	0	0	0	0	0	0	0	0	0	0	0	0	0	0	0	0	0	0	0	0	0	0	0	0	0	0	0	0	0	0
0	0	0	0	0	0	0	0	0	1	0	0	0	0	0	0	0	0	0	0	0	0	0	0	0	0	0	0	0	0	0	1	0	0	0	0	0	0	0	0	0	0	0	0	0	0	0	0	0
0	1	0	0	0	0	0	0	0	0	0	0	0	0	0	0	0	0	0	0	0	0	0	0	0	0	0	0	0	0	0	0	0	0	0	0	1	0	0	0	1	0	0	0	0	0	0	0	0
0	0	0	0	0	0	0	0	0	0	0	0	0	0	0	0	0	0	0	0	0	0	0	0	0	0	0	0	1	0	0	0	1	0	0	0	0	0	0	0	0	0	0	0	0	0	0	0	0
0	0	0	0	0	0	0	0	0	1	0	0	0	0	0	0	0	0	0	0	0	0	0	0	0	0	0	0	0	0	0	0	0	0	0	0	0	0	0	0	0	0	0	0	0	0	0	0	0
0	0	0	0	0	0	0	0	0	0	0	0	0	0	0	0	0	0	0	0	1	0	0	0	0	0	0	0	0	0	0	0	0	0	0	0	1	0	0	0	1	0	0	0	0	0	0	0	0
0	0	0	0	0	0	0	0	1	0	0	0	0	0	0	0	0	0	0	0	0	1	0	0	0	0	0	0	0	0	0	0	0	0	0	0	0	0	0	0	0	0	0	0	0	0	0	0	0
0	0	0	0	0	0	0	1	0	0	1	0	0	0	0	0	0	0	0	0	0	0	0	1	0	0	0	0	0	0	0	0	0	0	1	0	0	0	0	0	0	0	0	0	0	1	0	0	0
0	0	0	0	0	0	0	0	0	0	0	0	0	0	0	0	0	0	0	1	0	0	0	0	0	0	0	1	0	0	0	0	0	0	0	0	0	0	0	0	1	0	0	0	0	0	0	0	0
0	0	0	0	0	0	0	0	0	0	0	0	0	0	0	0	0	0	0	0	0	0	0	1	0	0	0	0	0	0	0	0	0	0	0	1	1	0	0	0	0	0	0	0	0	0	0	0	0
1	0	0	0	0	0	0	0	0	0	0	0	0	0	0	1	0	0	0	0	0	0	0	0	0	0	0	0	0	0	0	0	0	0	0	0	1	0	0	0	0	0	0	0	0	0	0	0	0
0	0	0	0	0	0	0	0	0	0	0	0	0	0	0	0	0	0	0	0	0	0	0	0	0	0	0	0	0	0	0	0	0	0	0	1	1	0	0	0	0	0	0	0	0	0	1	1	0
0	0	0	0	0	0	0	0	0	1	0	0	0	0	0	0	0	0	0	0	0	0	0	0	0	0	0	0	0	0	0	0	0	0	0	0	1	0	0	0	0	0	0	0	0	0	0	1	0
0	0	0	0	0	0	0	0	0	0	0	0	0	0	0	0	0	0	0	0	0	0	0	0	0	0	0	0	0	0	1	1	0	0	0	0	0	0	0	0	0	0	0	0	0	0	0	0	0
0	0	0	0	0	0	0	1	0	1	0	0	0	0	0	0	0	0	0	0	0	0	0	0	0	0	0	0	0	0	0	0	0	0	0	0	0	0	0	0	0	0	0	0	0	0	1	0	0
0	1	0	0	0	0	0	0	0	0	1	0	0	0	0	0	0	0	0	0	0	0	0	0	0	0	0	0	0	1	0	0	0	0	0	1	0	0	0	0	0	0	0	1	0	0	1	0	0
0	0	0	0	0	0	0	0	0	0	0	0	0	0	0	0	0	1	0	0	0	0	0	1	0	0	0	0	0	0	0	0	0	0	0	0	0	1	0	0	0	0	0	1	0	0	0	0	0
1	0	0	0	0	0	0	0	0	0	0	0	0	0	0	0	0	1	0	0	0	0	0	0	0	0	0	0	0	0	0	1	0	0	0	0	0	0	0	0	0	0	0	0	0	0	0	0	0
0	0	0	0	0	0	0	0	1	0	0	0	0	0	0	0	0	0	0	0	0	0	0	1	0	1	0	0	0	0	0	0	0	0	0	1	0	0	0	0	0	1	0	0	0	0	0	0	0
0	1	0	0	0	0	0	0	1	0	0	0	0	0	0	0	1	0	0	0	0	0	0	1	0	0	0	0	0	0	1	0	0	0	0	0	0	0	0	1	0	0	0	0	0	0	0	0	0
0	0	0	0	0	0	0	0	0	0	1	0	0	2	0	0	0	0	0	0	0	0	0	0	0	0	0	0	0	0	0	0	0	0	0	0	0	0	0	0	0	0	0	0	0	0	0	0	0
0	0	0	0	0	0	1	0	0	0	0	0	0	0	0	0	1	0	1	0	0	0	0	1	0	0	0	0	0	0	0	0	1	0	0	0	0	0	0	0	0	0	0	0	0	0	1	0	0
0	0	0	0	0	0	0	0	0	0	0	0	0	0	0	0	0	0	0	0	0	0	0	0	0	0	0	0	0	0	0	0	0	0	0	0	1	0	0	0	0	0	0	0	0	0	1	0	0
0	0	0	0	0	0	0	0	1	0	1	0	0	0	0	0	0	1	0	0	0	0	0	0	0	0	0	0	0	0	0	0	0	0	0	0	0	0	0	0	0	0	0	0	0	0	0	0	0
1	1	0	0	0	0	0	0	0	0	0	0	0	0	0	0	0	1	0	0	0	1	0	1	0	0	0	0	0	0	0	0	0	0	0	0	0	1	0	0	0	0	0	0	0	0	0	1	0
0	0	0	0	0	0	0	0	1	0	0	0	0	0	0	0	0	0	0	0	0	0	0	0	0	0	0	0	0	0	0	0	0	0	0	0	1	0	0	0	0	0	0	0	0	0	1	0	0
1	1	0	0	0	0	0	0	0	0	0	1	0	0	0	0	0	0	0	0	0	0	0	0	0	0	0	0	0	0	0	0	1	0	1	0	0	0	0	0	0	1	0	0	1	0	0	0	0
0	0	0	0	0	0	1	1	0	0	0	0	0	0	0	1	0	1	0	0	0	0	0	0	0	0	0	0	0	0	0	0	0	0	0	0	0	0	0	0	0	0	0	0	1	0	0	1	0
0	0	0	0	0	0	0	0	0	0	0	0	0	0	0	0	0	1	0	1	0	1	0	0	0	0	0	0	0	0	0	0	0	0	0	0	0	0	0	0	0	0	0	0	0	0	0	0	0
0	0	0	0	0	0	0	1	0	0	0	0	0	0	0	0	0	1	0	0	0	1	0	1	0	0	0	0	0	0	0	0	0	0	0	0	0	0	0	0	0	0	0	0	0	0	0	0	0
0	0	0	0	0	0	0	0	0	0	0	0	0	0	0	0	0	1	0	0	0	0	1	0	0	0	0	0	0	0	0	0	0	0	0	0	0	0	0	0	0	0	0	0	0	0	0	1	0
0	0	0	0	0	0	0	0	0	0	1	0	0	0	0	0	0	0	0	0	0	1	0	0	0	0	0	0	0	0	0	0	0	0	0	0	0	0	0	1	0	0	0	0	0	0	0	0	0
0	0	0	0	0	0	0	0	1	0	0	0	0	0	0	0	0	0	0	0	0	0	0	0	0	0	0	0	0	0	0	0	0	0	0	0	0	0	0	0	0	0	0	0	0	1	0	0	0
0	0	0	0	0	0	1	0	0	0	0	0	0	0	0	0	0	1	0	0	0	0	0	1	0	0	0	0	1	0	0	0	0	0	0	0	0	0	0	0	0	0	0	0	0	0	0	0	0
0	1	0	0	0	0	0	0	0	0	0	0	0	0	0	0	0	0	0	0	0	0	0	1	0	0	0	0	0	0	1	0	0	0	0	0	0	0	0	1	0	0	0	0	1	0	0	0	0
0	0	0	0	0	0	0	0	0	0	0	0	0	0	0	0	0	0	0	0	0	0	0	1	0	0	0	0	0	0	1	0	1	0	0	0	1	0	0	0	0	0	0	0	0	0	1	0	0
0	0	0	0	0	0	0	0	0	0	0	0	0	0	0	0	0	0	0	0	0	0	0	0	0	0	0	0	0	0	0	0	0	0	0	0	1	0	0	0	0	1	0	0	0	0	1	0	0
0	0	0	0	0	0	0	1	0	1	0	0	1	0	0	0	0	0	0	0	0	0	0	0	0	0	0	0	0	0	0	0	0	0	1	0	0	0	0	0	0	0	0	0	0	0	0	0	0
0	0	0	0	0	0	0	0	0	0	0	0	0	0	1	1	0	0	0	0	0	0	1	0	0	1	0	0	0	0	0	0	0	0	0	0	0	0	0	0	0	0	0	0	1	0	0	0	0
0	0	0	0	0	0	0	0	0	0	0	0	0	0	0	0	0	0	0	0	0	1	0	0	0	0	0	0	0	0	0	0	0	1	0	0	0	1	0	0	0	0	0	0	0	0	0	0	0
1	0	0	0	0	0	0	1	0	0	0	0	0	0	0	0	0	0	0	0	0	0	0	0	0	0	0	0	0	0	0	1	0	0	0	0	0	0	0	0	0	0	0	0	0	0	0	0	0
0	0	0	0	0	0	0	0	0	0	0	0	0	0	0	0	0	0	0	0	0	0	0	0	0	0	0	0	0	0	0	0	0	0	0	0	0	0	0	0	0	0	0	0	0	1	0	0	0
0	0	0	0	0	0	0	0	0	0	1	0	0	0	0	0	0	0	0	0	0	1	0	0	0	0	0	0	0	0	0	0	0	0	0	0	1	0	0	0	0	0	0	0	1	0	0	1	0
0	1	0	0	0	0	0	0	0	0	0	0	0	0	0	0	0	0	0	0	0	0	0	0	0	0	0	0	0	0	0	0	0	0	0	0	0	0	0	0	0	0	0	0	0	0	0	0	0
0	0	0	0	0	0	0	0	0	0	0	0	0	0	0	0	0	0	0	0	0	0	0	0	0	0	0	0	0	0	0	0	0	0	0	1	1	0	0	0	0	0	0	0	0	0	0	0	0
0	0	0	0	0	0	1	0	0	0	0	0	0	0	0	0	0	0	0	0	0	0	0	0	0	0	0	0	0	0	0	0	0	0	0	0	1	0	0	1	0	0	0	0	0	0	1	0	0
0	0	0	0	0	0	0	0	0	0	0	0	0	0	0	0	0	1	0	0	1	1	0	1	0	0	0	0	0	1	0	0	0	0	0	0	0	0	0	0	0	0	0	1	0	1	0	0	0
0	0	1	0	0	0	0	0	0	0	1	0	0	0	0	0	0	0	0	0	0	0	0	0	0	1	0	0	0	0	0	0	0	0	0	0	1	0	0	0	0	0	0	0	0	0	0	1	0
0	0	0	0	1	0	0	0	0	0	0	0	0	0	0	0	0	0	0	0	0	0	0	0	0	0	0	0	0	0	0	0	0	0	1	0	0	0	0	0	1	0	0	0	0	0	1	0	0
0	0	0	0	0	0	0	0	0	0	0	0	0	0	0	0	0	1	0	0	0	0	0	0	0	0	0	0	0	0	0	0	0	0	0	0	0	0	0	0	0	0	0	0	0	0	1	0	0
0	0	0	0	1	0	0	0	1	0	0	0	0	0	0	0	0	0	0	0	0	0	0	0	0	1	0	0	0	0	0	0	0	0	0	0	1	1	0	0	0	0	0	0	0	0	1	0	0
0	0	0	0	0	0	0	0	0	0	0	0	0	0	0	1	0	0	0	0	0	1	0	0	0	0	0	0	0	0	0	0	0	1	0	0	0	0	0	0	0	0	0	0	0	0	0	0	0
0	0	0	0	0	0	0	0	0	0	1	0	0	0	0	1	0	0	0	0	0	0	0	0	0	0	0	0	0	0	0	0	0	0	0	0	0	0	0	0	0	0	0	0	0	0	0	0	0
0	0	0	0	0	0	0	0	0	0	0	0	0	0	0	0	0	0	0	0	0	0	0	0	0	0	1	0	0	0	0	0	0	0	0	0	0	0	0	1	0	0	0	0	1	0	0	0	0
0	0	0	0	0	0	0	0	1	0	2	0	1	1	0	0	0	0	0	0	0	0	1	0	0	0	0	0	0	0	0	0	0	0	0	0	1	0	0	0	0	0	0	0	0	0	0	0	0
1	0	0	0	0	0	1	0	1	0	0	0	0	1	0	0	0	0	0	0	0	0	0	0	0	0	0	0	0	0	0	0	0	0	0	0	0	0	0	0	0	0	0	0	0	0	0	0	0
0	0	0	0	0	0	0	0	0	0	0	0	0	0	0	0	0	0	0	0	0	0	0	0	0	0	0	0	0	0	0	0	1	0	0	0	1	0	0	0	1	0	0	0	0	0	0	0	0

## Sheet: Figure 1d melanogaster females
d	da1	da2	da3	da4l	da4m	dc1	dc2	dc3	dc4	dl1	dl2d	dl2v	dl3	dl4	dl5	dm1	dm2	dm3	dm4	dm5	dm6	dp1l	dp1m	v	va1d	va1v	va2	va3	va4	va5	va6	va7l	va7m	vc1	vc2	vc3	vc4	vl1	vl2a	vl2p	vm1	vm2	vm3	vm4	vm5d	vm5v	vm7d	vm7v
0	0	0	0	0	0	0	0	0	1	0	0	0	0	0	0	0	0	0	0	0	1	0	0	0	0	0	0	0	0	0	0	0	0	0	0	0	1	0	0	0	0	0	0	0	0	0	1	0
0	0	0	0	1	1	0	0	0	0	0	0	0	0	0	0	0	1	0	0	0	0	0	0	0	1	0	0	0	0	0	1	0	0	0	0	0	0	0	0	0	0	0	0	0	0	0	0	0
0	0	0	0	0	0	0	0	0	0	0	0	0	0	0	0	0	0	0	0	0	0	0	0	0	0	0	0	0	0	0	0	0	0	0	0	0	0	0	0	0	0	0	0	0	0	0	0	0
0	0	0	0	0	0	0	0	0	0	0	0	0	0	0	0	0	0	0	0	0	0	0	0	0	0	0	0	1	0	0	0	0	0	0	0	1	0	0	0	0	0	0	0	0	1	0	0	0
0	1	0	0	0	0	0	0	0	1	0	0	0	0	0	0	0	0	0	0	0	0	0	0	0	0	0	0	0	0	0	0	0	0	0	0	0	0	0	0	0	0	0	0	0	0	0	0	0
0	0	0	0	0	0	0	0	0	0	0	0	0	0	0	0	0	0	0	0	0	0	0	0	0	0	0	0	0	0	1	0	0	0	0	0	0	0	0	0	0	0	0	0	0	0	0	0	0
0	0	0	0	0	0	0	0	0	0	0	0	0	0	1	1	0	0	0	1	0	0	0	0	0	0	0	0	0	0	0	0	0	0	0	0	0	0	0	0	0	0	0	0	0	0	0	0	0
0	1	0	0	0	0	0	0	0	0	0	0	0	0	0	1	0	0	0	0	0	0	0	0	0	0	0	0	1	0	0	0	0	0	0	0	0	0	0	0	0	0	0	0	0	0	0	0	0
0	1	0	0	0	0	0	0	0	0	0	0	0	0	0	0	0	0	0	0	0	0	0	0	0	0	0	0	1	0	0	0	0	0	0	0	0	1	0	0	0	0	0	0	0	0	0	0	0
0	0	0	0	0	0	0	0	0	0	1	0	0	0	0	0	0	0	0	0	0	0	0	0	0	0	0	0	0	0	0	0	1	0	0	0	0	0	0	1	0	0	0	0	0	0	0	0	0
0	0	0	0	0	0	1	0	0	0	0	0	0	0	0	0	0	0	0	0	0	0	0	0	0	0	0	0	0	0	0	0	0	0	0	0	0	0	0	1	0	0	0	0	0	1	0	0	0
0	1	0	0	0	0	0	0	0	0	0	0	0	0	0	0	0	0	0	0	0	0	0	0	0	0	1	0	0	0	0	0	0	0	0	0	0	0	0	0	0	0	0	0	0	1	0	0	0
0	0	0	0	0	0	0	0	0	0	0	0	0	0	0	0	0	0	0	0	0	0	0	0	0	0	0	0	0	0	0	0	0	0	0	0	0	0	0	1	0	0	0	0	0	1	0	0	0
0	0	0	0	0	0	0	0	0	0	0	0	0	0	0	0	0	0	0	0	0	1	0	0	0	0	0	0	0	0	0	1	0	0	0	0	0	0	0	0	0	1	0	0	0	1	0	0	0
0	0	0	0	0	0	0	0	0	0	1	0	0	0	0	0	0	0	0	0	0	0	0	0	0	0	0	0	1	0	0	0	0	0	0	0	0	0	0	0	0	0	0	0	1	0	0	0	0
1	1	0	0	0	0	1	0	0	0	0	0	0	0	0	0	0	0	0	0	0	0	0	0	0	1	0	0	1	0	0	0	0	0	0	0	0	0	0	0	0	0	0	0	0	0	0	0	0
0	0	0	0	0	0	0	0	0	0	0	0	0	0	0	0	0	1	1	1	0	1	0	0	0	0	0	0	1	0	0	0	0	0	0	0	0	0	0	0	0	0	0	0	0	0	0	0	0
0	0	0	0	0	0	0	0	0	0	1	0	0	0	0	0	0	0	0	0	0	0	0	0	0	0	0	0	0	0	0	0	0	0	0	0	0	0	0	0	0	0	0	0	0	0	1	0	0
0	0	0	0	0	0	1	0	1	0	0	0	0	0	0	1	0	0	0	0	0	0	0	0	0	1	0	0	0	0	0	0	0	0	0	0	0	0	0	0	0	0	0	0	0	0	0	0	0
0	0	0	0	1	0	0	0	0	0	0	0	0	0	0	0	0	0	0	0	0	0	0	0	0	1	1	0	0	0	0	0	0	0	0	0	0	0	0	0	0	0	0	0	0	0	0	0	0
0	1	0	0	0	0	1	1	0	0	0	0	0	0	0	0	0	0	0	0	0	0	0	0	0	0	0	0	0	0	0	0	0	0	0	0	1	0	0	0	0	0	0	0	1	0	0	0	0
0	0	0	0	0	0	0	0	0	0	0	0	0	0	0	0	0	1	0	0	0	0	0	0	0	0	0	1	0	0	0	0	0	0	0	0	0	0	0	0	0	0	0	0	0	0	0	0	0
0	0	0	0	0	0	0	0	0	0	0	0	0	0	0	1	0	0	0	0	0	0	0	0	0	1	1	0	0	0	0	0	0	0	0	0	0	0	0	0	0	0	0	0	0	0	0	0	0
0	0	0	0	0	0	0	0	0	0	0	0	0	0	0	1	0	0	0	0	0	0	0	0	0	1	0	0	0	0	0	0	0	0	0	0	0	0	0	0	1	0	0	0	0	0	0	0	0
0	0	0	0	0	0	0	0	0	0	0	0	0	0	0	0	0	0	0	0	0	0	0	0	0	1	0	0	0	0	0	0	0	0	0	0	0	0	0	0	0	0	0	1	0	0	0	0	0
0	0	0	0	0	0	0	0	0	0	0	0	0	0	0	0	0	0	0	4	0	0	0	0	0	0	0	0	0	0	0	0	0	0	0	0	1	0	0	2	0	0	0	0	0	0	0	0	0
0	1	0	0	0	0	0	0	0	0	0	0	0	0	0	0	0	0	0	0	0	0	0	0	0	0	0	0	0	0	0	0	0	0	0	0	0	0	0	0	0	0	0	0	0	0	0	1	0
0	1	0	0	0	0	1	0	0	0	0	0	0	0	0	0	0	0	0	0	0	0	0	0	0	0	0	0	0	0	0	1	0	0	0	0	0	0	0	0	1	0	0	0	0	0	0	0	0
0	0	0	0	0	0	0	0	0	1	0	0	0	0	0	0	0	0	0	0	0	0	0	0	0	0	0	0	0	0	0	1	0	0	0	0	0	0	0	0	0	0	0	0	1	1	0	0	0
0	0	0	0	0	0	0	0	0	0	0	1	0	0	0	0	0	0	0	1	0	0	0	0	0	0	0	1	0	0	0	0	0	0	0	0	0	0	0	0	0	0	0	0	0	0	0	0	0
0	0	0	0	0	0	0	0	0	0	0	1	0	0	0	0	0	0	0	0	0	1	0	0	0	0	0	0	0	0	0	0	0	0	0	0	0	0	0	0	0	0	0	0	0	0	0	1	0
0	0	0	0	0	0	0	0	0	0	0	0	0	0	0	0	0	0	0	0	0	0	0	0	0	1	0	0	0	0	0	0	0	0	0	0	0	0	0	0	0	1	0	1	0	0	0	0	0
0	0	0	0	0	0	1	0	0	0	0	0	0	0	0	0	0	0	0	1	0	0	0	0	0	0	0	0	0	0	0	1	0	0	0	0	0	0	0	0	0	0	0	0	0	0	0	0	0
0	0	0	0	1	1	0	0	0	0	0	0	0	0	0	0	0	0	0	0	0	0	0	0	0	1	0	0	0	0	0	0	0	0	0	0	0	1	0	0	0	0	0	0	0	0	1	0	0
0	0	0	0	0	0	1	0	0	0	0	0	0	0	0	0	0	0	0	0	0	0	0	0	0	1	0	0	0	0	0	0	0	0	0	0	0	0	1	0	0	0	0	0	0	0	0	0	0
0	0	0	0	0	0	1	0	0	0	0	0	0	0	0	0	0	0	0	0	0	0	0	0	0	0	0	0	0	0	0	0	1	0	0	0	0	0	0	0	0	0	0	1	0	0	0	0	0
0	0	0	1	0	0	0	0	0	0	0	0	0	0	0	0	0	1	0	0	0	0	0	0	0	0	0	0	0	0	0	0	0	0	0	0	0	0	0	0	0	0	0	0	0	0	0	0	0
0	1	0	0	0	0	0	0	0	0	0	0	0	0	0	0	0	0	0	0	0	0	0	0	0	0	0	0	0	0	0	0	0	0	0	0	0	0	0	0	0	0	0	0	0	0	0	0	0
0	0	0	0	0	0	0	0	0	0	0	0	0	0	0	0	0	0	0	1	0	0	0	0	0	0	0	0	0	0	0	0	0	0	0	0	0	0	1	0	0	0	0	0	0	0	1	0	0
0	1	0	0	0	0	0	0	0	0	1	0	0	0	0	0	0	0	1	1	0	0	0	0	0	0	1	0	0	0	0	0	0	0	0	0	0	0	0	0	0	0	0	0	0	0	0	0	0
0	0	0	0	0	0	0	0	0	0	0	0	0	0	0	0	0	1	1	0	0	0	0	0	0	1	0	0	0	0	0	0	0	0	0	0	0	0	0	0	0	0	0	0	0	1	1	0	0
0	0	0	0	0	0	0	0	0	0	0	0	0	0	0	0	0	0	0	0	0	0	0	0	0	1	0	0	0	0	0	0	0	1	0	1	0	0	0	0	0	0	0	0	0	0	0	0	0
0	0	0	1	0	0	0	0	0	0	0	0	0	0	0	0	0	0	0	0	0	0	0	0	0	0	0	0	0	0	0	0	0	0	0	0	0	0	0	0	0	0	0	0	0	1	0	1	0
0	0	0	0	0	0	1	0	0	0	0	0	0	0	0	1	0	0	0	0	0	0	0	0	0	1	0	0	0	0	0	0	0	0	0	0	0	0	0	0	0	0	0	0	0	0	0	0	0
1	0	0	0	0	0	0	0	0	0	0	0	0	0	0	0	0	0	0	0	0	0	0	0	0	0	0	0	0	0	0	0	0	0	0	0	0	0	0	1	0	0	0	0	0	1	0	1	1
0	1	0	0	0	0	1	0	0	1	0	0	0	0	0	1	0	0	0	0	0	0	0	0	0	0	0	0	0	1	0	1	0	0	0	0	0	0	0	1	1	0	0	0	0	0	0	0	0
0	0	0	0	0	1	0	0	0	0	0	0	0	0	0	0	0	0	0	0	0	1	0	0	0	0	0	0	1	0	1	0	0	0	0	0	0	0	0	1	0	0	0	0	0	0	0	0	0
0	1	0	0	0	1	0	0	0	0	0	0	0	0	0	0	0	0	0	0	0	0	0	0	0	1	0	0	1	0	0	0	0	0	1	0	0	0	0	0	0	0	0	0	0	0	0	0	0
0	0	0	0	0	0	0	0	0	0	0	0	0	0	0	0	0	0	0	0	0	0	0	0	0	0	0	0	0	0	0	0	0	0	0	0	0	0	0	0	0	1	0	0	0	0	0	0	0
0	1	0	0	0	0	0	0	0	0	1	0	0	0	0	0	0	0	0	0	1	0	0	1	0	0	0	0	0	0	0	0	0	0	0	0	0	0	0	0	0	0	0	0	0	0	0	0	0
0	0	0	0	0	0	0	0	0	0	0	0	0	0	0	0	1	0	0	0	0	0	0	0	0	0	0	0	0	0	0	0	0	0	0	0	0	0	0	0	0	0	0	0	0	0	1	0	0
0	0	0	0	0	0	0	0	0	0	0	0	0	0	0	0	0	0	0	0	0	0	0	0	0	0	0	0	0	1	0	1	0	0	0	0	0	0	0	0	0	0	0	0	0	0	0	0	0
0	0	0	0	0	0	0	0	0	0	0	0	0	0	0	0	0	0	0	0	0	1	0	0	0	0	0	0	0	0	0	0	0	0	1	0	0	0	0	0	2	0	0	0	0	0	0	0	0
0	0	0	0	0	0	0	0	0	0	0	0	0	0	0	0	0	0	0	0	0	0	0	0	0	0	1	0	0	0	0	0	0	0	0	1	0	0	0	1	0	0	0	0	0	0	0	0	0
0	0	0	0	0	0	0	0	0	0	0	1	0	0	0	0	0	0	0	0	0	0	0	0	0	0	0	0	0	0	1	0	0	0	0	0	0	0	0	0	0	0	0	0	0	0	0	1	1
0	0	0	0	0	0	0	0	0	0	1	0	0	0	0	0	0	0	0	0	0	0	0	0	0	0	0	0	0	0	1	1	0	0	0	0	0	0	0	0	0	0	0	0	1	0	0	0	0
0	0	0	0	0	0	0	0	0	0	1	0	0	0	0	0	0	1	0	0	0	0	0	0	0	0	1	1	0	0	0	0	0	0	0	0	0	0	0	0	0	0	1	0	0	0	0	0	0
0	1	0	0	0	0	0	0	0	0	1	0	0	0	0	1	0	0	0	0	0	0	0	0	0	0	0	1	0	0	0	0	0	0	0	0	0	0	0	0	0	1	0	0	0	0	0	0	0
0	0	0	0	0	0	0	0	0	0	0	0	0	0	0	0	0	0	0	0	0	0	0	0	0	1	0	0	0	0	1	0	0	0	0	0	0	0	0	0	0	0	0	0	0	0	1	0	0
0	0	0	0	0	0	1	0	0	0	1	0	0	0	0	0	0	0	0	0	0	0	0	0	0	0	0	0	0	0	0	0	0	0	0	0	0	0	0	1	0	0	0	0	0	0	0	0	0
0	1	0	0	0	0	0	1	0	0	0	0	0	0	0	0	0	0	0	0	0	1	0	0	0	0	1	0	0	0	0	0	0	0	0	0	1	0	0	0	0	0	0	0	0	0	0	0	0
0	1	0	0	0	0	0	0	0	0	0	0	0	0		0	1	0	0	0	0	1	0	0	0		0	0		1	0	0	0	1	0	0	1	0	0	0	0	0	0	0	0	0	0	1	0
0		0	0	0	0	0	0	0	0	0	0	0	0	1	0	0	0	0	0	0	0	0	0	0	1	0	0	1	0	0	0	0	0	0	0	0	0	0	0	0	0	0	0	0	0	0	0	0
0	0	0	0	0	0	0	0	1	0	0	0	0	0	1	0	0	0	0	0	0	0	0	0	0	0	0	0	0	0	0	0	0	0	0	0	0	0	0	0	0	0	0	0	0	0	0	0	0
0	0	0	0	0	0	0	0	0	0	1	0	0	0	0	0	0	0	1	0	0	1	0	0	0	0	0	0	0	0	0	0	0	0	0	0	0	0	0	0	0	0	1	0	0	0	0	1	0
0	0	0	0	0	0	1	0	0	0	0	0	0	0	0	0	0	0	0	0	0	0	0	0	0	0	0	0	0	0	0	0	0	0	0	0	0	0	0	0	0	0	0	0	0	0	0	0	0
0	0	0	0	0	0	0	0	0	0	0	0	0	0	0	0	0	0	0	1	0	0	0	0	0	0	0	0	0	0	0	0	0	0	0	0	0	0	0	0	0	0	0	0	0	0	0	0	0
0	0	0	0	0	0	1	0	0	0	0	0	0	0	0	0	0	0	0	0	1	0	0	0	0	0	1	0	0	0	0	1	0	0	0	0	0	0	0	1	0	0	0	0	0	0	0	1	0
0	0	0	0	0	0	0	0	1	0	0	0	0	0	0	0	0	0	0	0	0	0	0	0	0	0	0	0	0	0	0	0	0	0	0	0	0	0	0	1	0	0	0	0	0	0	1	0	0
0	0	0	0	0	0	0	0	0	0	0	0	0	0	0	1	0	0	0	0	1	0	0	0	0	0	1	0	0	0	0	0	0	0	0	0	1	0	0	0	1	0	0	0	0	0	0	0	0
0	0	0	0	0	0	0	0	0	0	0	0	0	0	0	0	0	0	0	1	0	0	0	0	0	0	0	1	0	0	0	0	0	0	0	0	0	0	0	1	0	0	0	0	1	0	1	0	0
1	0	0	0	0	0	0	0	1	0	0	0	0	0	0	0	0	0	0	0	0	0	0	0	0	0	0	0	0	0	0	0	0	0	0	0	0	0	0	0	0	0	0	0	0	0	1	0	0
0	0	0	0	0	0	0	0	1	0	0	0	0	0	1	1	0	0	1	0	0	0	0	0	0	0	0	0	1	0	0	0	0	0	0	0	0	0	0	1	0	0	0	0	0	0	0	0	0
0	0	0	0	0	0	0	0	0	0	1	0	0	0	0	0	0	0	0	0	0	0	0	0	0	0	0	0	0	1	0	0	0	0	0	0	0	0	0	0	1	0	0	0	0	0	0	0	0
0	0	0	0	0	0	0	0	0	0	0	0	0	0	0	1	0	0	0	0	0	0	0	0	0	0	0	0	0	0	0	0	0	0	0	1	0	0	0	0	0	0	0	0	0	0	0	0	0
0	0	0	0	0	0	0	0	0	0	0	0	0	0	0	0	0	0	0	0	0	0	0	0	0	0	0	0	0	0	1	1	0	0	1	0	0	0	0	0	0	0	0	0	0	0	0	0	0
0	1	0	0	0	0	0	0	0	0	0	0	0	0	0	0	0	0	0	0	0	0	0	0	0	0	0	0	0	0	1	0	0	0	0	0	0	0	0	0	0	0	0	0	0	0	0	0	0
0	0	0	0	0	0	0	0	0	1	0	0	0	0	0	0	0	0	0	0	0	0	0	0	0	0	1	0	0	0	0	1	0	0	1	0	0	0	0	1	0	0	0	0	0	0	0	0	0
0	0	0	0	0	0	1	0	0	0	0	0	0	0	0	0	0	0	0	0	0	0	0	0	0	0	0	0	0	0	0	0	0	0	0	0	0	0	0	0	0	0	0	0	1	0	0	0	0
0	0	0	0	0	0	1	0	0	0	0	0	0	0	0	0	0	0	0	0	0	0	0	0	0	1	0	0	0	0	0	0	0	0	0	0	0	0	0	0	0	0	0	0	0	0	1	1	0
0	0	0	0	0	0	0	0	0	0	0	0	1	0	0	0	0	0	0	0	0	0	0	1	0	0	0	0	1	0	0	0	0	0	0	0	0	0	0	0	0	0	0	0	0	0	1	0	0
0	0	0	0	0	0	0	1	0	1	0	0	0	0	0	1	0	0	0	0	0	0	0	0	0	2	0	0	0	0	0	1	0	0	0	0	0	0	0	0	0	0	0	0	0	0	0	0	0
0	0	0	0	0	0	0	0	1	0	0	0	0	1	0	0	0	0	0	0	0	1	0	0	0	1	1	0	0	0	0	1	0	0	0	0	1	1	0	0	0	0	0	0	0	0	0	0	0
0	0	0	0	0	0	0	0	0	0	0	0	0	0	0	0	0	0	0	0	0	0	0	0	0	1	0	1	0	0	0	1	0	0	0	0	0	0	0	0	0	0	0	0	0	0	0	0	0
0	0	0	0	0	0	0	1	1	0	0	0	0	0	0	0	0	1	0	0	0	0	0	0	0	0	0	0	1	0	0	0	0	0	0	0	0	0	0	0	0	0	0	0	0	0	0	0	0
0	0	0	0	0	0	0	0	0	0	0	0	0	0	0	0	0	0	0	1	0	0	0	0	0	0	0	0	0	0	0	0	0	0	0	0	0	0	0	0	1	0	0	0	0	0	0	0	0
0	0	0	0	0	0	0	0	0	0	0	0	0	0	0	0	0	1	0	0	0	0	0	0	0	0	0	1	0	0	0	0	0	1	0	0	0	0	0	0	0	0	0	0	0	0	0	0	0
1	0	0	0	0	0	0	0	0	0	0	0	1	0	0	0	0	0	1	0	0	0	0	0	0	0	0	0	0	0	0	1	0	0	0	1	0	0	0	0	0	0	0	0	0	0	0	0	0
0	0	0	0	0	0	0	0	0	0	0	0	0	0	0	0	0	0	1	0	0	0	0	0	0	0	0	0	0	0	0	0	0	0	0	0	0	0	0	1	0	0	0	0	0	1	0	0	0
0	0	0	0	0	0	1	0	0	0	0	0	0	0	0	0	0	0	0	0	0	1	0	0	0	1	0	0	0	0	0	0	0	0	0	0	0	0	0	0	0	0	0	0	0	0	0	0	0
0	0	0	0	0	0	0	1	0	1	0	0	0	0	0	0	0	0	0	0	0	0	0	0	0	0	0	0	0	0	0	0	1	0	0	0	0	0	0	1	1	0	0	0	0	0	0	0	0
1	0	0	0	0	0	0	0	1	0	0	0	0	0	0	0	0	0	0	0	0	0	0	0	0	0	0	1	0	0	0	0	0	0	0	1	0	0	0	0	0	0	0	0	0	0	0	0	0
0	0	0	0	0	0	0	0	0	0	0	0	1	0	0	0	0	0	0	0	0	1	0	0	0	0	0	0	0	0	0	0	0	0	0	0	0	0	0	0	0	0	0	0	0	0	0	1	0
0	0	0	0	0	0	0	0	0	1	0	0	0	0	0	0	0	0	0	0	0	0	0	0	0	0	0	0	0	0	0	0	0	0	0	0	0	0	0	0	2	0	0	0	0	0	0	0	0
0	0	0	0	0	0	0	0	0	0	0	0	0	0	0	0	1	0	0	0	0	0	0	0	0	0	0	0	0	0	0	0	0	1	0	0	0	0	1	0	0	0	0	0	0	0	0	0	0
0	0	0	0	0	0	0	0	1	0	0	0	0	0	0	0		0	0	0	0	0	0	0	0	1	0	0	0	0	1	0	0	0	0	0	0	0	0	0	0	0	0	0	0	0	0	0	0
0	0	0	0	0	0	0	0	0	0	1	0	0	0	0	0	1	0	0	0	0	0	0	0	0	0	0	0	0	0	0	0	0	0	1	1	0	0	0	0	0	0	0	0	0	0	0	1	0
0	1	0	0	0	0	0	0	1	0	0	0	0	0	0	0	0	0	0	0	0	0	0	0	0	0	0	0	0	0	0	0	0	0	1	0	0	0	0	0	0	0	0	0	0	0	0	0	0
0	0	0	0	0	0	0	0	1	0	0	0	0	0	0	0	0	0	0	0	0	0	0	0	0	0	0	0	0	0	0	0	0	0		0	0	0	0	0	0	0	0	0	0	0	0	0	0
0	0	0	0	0	0	0	0	0	0	0	0	1	0	0	0	0	0	0	0	0	0	0	1	0	0	0	0	0	0	1	0	0	0		0	0	0	0	0	0	0	0	0	1	0	0	0	0
0	0	0	0	0	0	0	0	1	0	0	0	0	0	0	0	0	0	0	0	0	0	0	0	0	0	0	0	0	0	0	0	0	0	0	0	0	0	0	1	0	0	0	0	0	0	0	0	0
0	0	0	0	0	0	1	0	0	0	0	0	0	0	0	1	0	0	0	0	0	0	0	0	0	0	0	0	0	0	0	1	0	0	0	0	1	0	0	0	0	0	0	0	0	0	0	0	0
0	0	0	0	0	0	0	0	0	0	0	0	0	0	0	0	0	0	0	0	1	1	0	0	0	0	0	0	1	0	0	0	0	0	0	0	1	0	0	1	0	0	0	0	0	0	0	0	1
0	0	0	0	0	0	0	0	0	0	0	1	0	0	0	0	0	0	0	0	0	0	0	1	0	0	0	0	0	0	0	0	0	0	0	0	0	0	0	0	0	0	0	0	0	0	1	0	0
0	0	0	1	0	0	0	0	0	1	0	0	0	0	0	0	1	0	0	0	0	0	0	0	0	0	0	0	0	0	0	0	0	0	0	0	0	0	0	0	0	0	0	0	0	0	0	0	0
0	0	0	0	0	0	0	0	0	0	0	0	0	0	0	0	0	0	0	0	0	0	0	0	0	0	0	0	1	0	0	1	1	0	0	0	0	0	0	0	0	0	0	0	0	0	0	0	0
0	0	0	0	0	0	0	0	0	0	0	0	0	0	0	0	0	0	0	0	0	0	0	0	0	1	0	0	0	0	0	0	0	1	0	0	0	0	0	0	1	1	0	0	0	0	0	0	0
0	0	0	0	0	0	0	0	0	0	0	0	0	0	0	0	0	0	0	0	0	0	0	0	0	0	0	0	0	0	0	0	0	0	0	1	0	0	0	0	0	0	0	0	0	0	0	1	0
0	0	0	0	0	0	0	0	1	0	0	0	1	0	0	0	0	0	0	0	0	0	0	0	0	1	0	0	0	0	0	0	0	0	0	0	1	0	0	0	0	0	0	0	0	0	1	0	0
0	0	0	0	0	0	0	0	0	0	0	0	0	0	0	1	0	0	0	0	0	1	0	0	0	0	0	0	0	0	0	0	0	0	0	0	0	0	0	0	0	0	0	0	0	0	0	0	0
0	0	0	0	0	0	1	0	0	0	0	0	1	0	0	1	0	0	0	0	0	0	0	0	0	0	1	0	0	0	0	1	0	0	0	0	0	0	0	0	0	0	0	0	0	0	0	0	0
0	0	0	0	0	0	0	0	0	0	1	0	0	0	0	0	0	0	0	0	0	0	1	0	0	0	0	0	0	0	0	0	0	0	0	0	1	0	0	0	0	0	0	0	0	0	0	0	0
0	0	0	0	0	0	0	0	0	0	0	0	0	0	0	0	0	0	1	0	0	0	0	0	0	0	0	1	0	0	0	0	0	0	1	0	0	0	0	0	0	0	0	0	0	0	0	0	0
0	0	0	0	0	0	0	0	0	0	0	0	0	0	0	0	0	0	0	0	0	0	0	0	0	1	1	0	0	0	0	0	0	0	0	0	0	0	0	0	0	0	0	0	0	0	0	0	0
0	0	0	0	0	0	0	0	0	0	0	0	0	0	0	0	0	0	0	0	0	1	0	0	0	0	0	0	1	0	0	1	0	1	0	0	0	0	0	0	1	0	0	0	0	0	0	0	0
1	0	0	0	0	0	0	0	0	0	0	0	0	0	0	0	0	0	0	0	0	0	0	0	0	0	0	0	0	0	0	0	0	0	0	1	0	0	0	0	0	0	0	0	0	0	0	0	0
0	0	0	0	0	0	0	0	0	0	1	0	0	0	0	0	0	0	0	0	0	0	0	0	0	0	0	0	0	0	0	0	0	0	0	0	0	0	0	0	0	0	1	0	0	0	0	0	0
0	0	0	0	0	0	0	0	1	0	0	0	1	0	0	0	0	0	0	0	0	0	0	0	0	0	0	0	0	0	0	0	0	0	0	0	0	0	0	0	0	0	0	0	0	0	0	0	0
0	0	0	0	0	0	0	0	0	0	0	0	0	0	0	0	0	0	0	0	0	0	0	0	0	0	1	0	0	0	0	0	0	0	0	0	0	0	0	0	0	0	0	0	0	0	0	0	0
0	0	0	0	0	0	0	0	1	0	0	0	0	0	0	0	0	0	0	0	0	0	0	0	0	0	0	0	0	0	0	0	0	0	0	0	0	1	0	0	1	0	0	0	0	1	0	0	0
0	0	0	0	0	0	0	0	0	0	0	0	0	0	0	0	0	0	0	0	0	0	0	0	0	0	1	0	0	0	1	0	0	0	0	0	0	1	0	0	0	0	0	0	0	0	0	0	0
0	0	0	0	0	0	0	0	0	0	0	0	0	0	0	0	0	0	0	0	0	0	0	0	1	0	1	1	0	0	0	0	1	0	0	0	0	0	0	1	0	0	0	0	0	0	0	0	0
0	0	0	0	0	0	0	0	0	0	0	0	0	0	0	0	0	0	0	0	0	0	0	0	0	0	0	0	0	0	0	0	0	0	0	0	0	0	0	0	0	0	0	0	0	0	1	0	0
1	0	0	0	0	0	0	0	1	0	0	0	0	0	0	0	0	0	0	0	0	0	0	1	0	0	0	0	0	0	0	0	0	0	0	0	0	0	0	0	0	0	0	0	0	0	0	1	0
0	1	0	0	0	0	0	1	0	0	0	0	0	0	0	0	0	0	0	0	0	0	0	1	0	0	0	0	0	0	0	0	0	0	0	0	0	0	0	0	0	0	0	0	0	0	0	0	0
0	1	0	0	0	0	0	0	0	0	0	0	0	0	0	0	0	0	0	0	0	0	0	0	0	0	0	0	0	0	0	0	0	0	1	0	0	0	0	0	0	0	0	0	0	1	0	0	0
0	0	0	0	0	0	0	0	0	0	0	0	0	0	0	0	0	0	0	0	0	0	0	1	0	0	0	0	0	0	0	0	0	0	0	0	0	0	0	0	0	0	0	0	0		1	1	0
0	0	0	0	0	0	0	0	0	0	0	0	0	0	0	0	0	0	0	0	0	1	0	0	0	0	0	0	0	0	1	0	0	0	0	0	0	0	0	0	0	0	0	0	0	0	1	0	0
0	0	0	0	0	0	0	1	0	0	0	0	0	0	0	0	0	0	1	0	0	0	0	0	0	1	0	0	0	0	1	0	0	0	0	0	0	0	0	1	0	0	0	0	0	0	0	0	0
1	0	0	0	0	0	0	0	0	0	0	0	0	0	0	0	0	0	0	0	0	0	0	0	0	0	0	0	0	0	0	0	0	0	0	0	1	0	0	0	0	0	0	0	0	0	0	1	0
0	0	0	0	0	0	0	0	0	0	0	0	0	0	0	0	0	0	1	0	0	0	0	0	0	0	0	0	0	0	1	0	0	0	0	0	0	0	0	0	0	0	0	0	0	0	0	0	0
0	1	0	0	0	0	0	0	0	0	0	0	0	0	0	0	0	1	0	0	0	0	0	0	0	0	0	0	1	0	0	0	0	1	0	0	0	0	0	0	1	0	0	0	0	0	0	0	0
0	0	0	0	0	0	0	0	0	0	0	0	0	0	0	0	0	0	0	0	0	0	0	0	0	0	0	0	0	0	1	0	0	0	0	0	0	0	0	0	0	0	0	0	0	0	0	0	0
0	0	0	0	0	0	0	0	0	0	0	0	0	0	0	0	0	0	0	1	0	0	0	0	0	0	0	0	0	0	0	0	0	0	0	0	0	0	0	0	0	0	0	0	0	0	0	0	0
0	1	0	0	0	0	0	0	1	0	0	0	0	0	0	0	0	0	0	0	0	0	0	0	0	0	0	0	0	0	0	0	0	1	0	0	0	0	0	0	0	0	0	0	0	0	0	0	0
0	0	0	0	0	0	0	1	0	0	0	0	0	0	0	0	0	0	0	0	0	0	0	0	0	0	0	0	0	0	0	0	0	0	0	0	0	1	0	0	0	0	0	0	0	0	0	0	0
1	0	0	0	0	0	0	0	1	0	1	0	0	0	0	0	0	0	0	0	0	0	0	0	0	0	0	0	0	0	0	0	0	0	0	0	0	1	0	0	0	0	0	0	0	0	0	0	0
1	0	0	0	0	0	0	0	0	0	0	0	0	0	0	0	0	0	0	0	0	0	0	0	0	0	0	0	0	0	0	0	0	0	0	0	0	0	0	0	0	0	0	0	0	0	0	0	0
0	0	0	0	0	0	0	0	0	0	0	0	0	0	0	1	0	0	0	0	0	0	0	0	0	0	0	0	0	1	0	0	0	0	0	0	0	0	0	0	0	0	0	0	0	0	1	0	0
0	0	0	0	0	0	0	0	0	0	0	0	0	0	0	0	0	0	0	0	1	0	0	0	0	0	0	0	0	0	0	0	0	0	0	0	0	0	0	1	0	0	0	0	1	0	1	0	0
0	0	0	0	0	0	0	0	1	0	1	0	0	0	0	0	0	0	0	0	0	0	0	0	0	0	0	0	0	0	0	0	0	0	0	0	0	0	0	0	0	0	0	0	0	1	0	0	0
0	0	0	0	0	0	0	1	1	0	1	0	0	0	0	0	0	0	1	0	0	1	0	0	0	0	0	1	0	0	0	0	0	0	0	0	0	0	0	0	0	0	0	0	0	0	0	0	0
0	0	0	0	0	0	0	0	0	0	1	0	0	0	0	0	0	0	0	0	0	0	0	0	0	0	0	0	0	0	1	1	0	0	0	0	0	0	0	0	0	0	0	0	0	0	0	0	0
0	1	0	0	0	0	0	0	1	1	1	0	0	0	0	0	0	0	0	0	0	0	0	0	0	0	0	0	0	0	0	0	0	0	0	0	0	0	0	1	0	0	0	0	1	0	0	0	0
0	0	0	0	1	0	0	0	0	1	0	0	0	0	0	0	0	0	0	0	0	0	0	0	0	0	0	0	0	0	0	0	0	0	0	0	0	0	0	0	1	0	0	0	0	0	0	0	0
0	0	0	0	1	0	0	0	0	0	0	0	0	1	0	0	0	0	0	0	0	0	0	0	0	0	0	0	0	0	0	0	0	0	0	0	0	0	0	0	1	0	0	0	0	0	0	0	0
0	0	0	0	0	0	0	0	0	0	0	0	0	0	0	1	0	0	0	0	1	0	0	0	0	1	0	0	0	0	0	0	0	0	0	0	0	0	0	0	0	0	1	0	0	0	0	0	0
0	0	0	0	0	0	0	0	0	0	0	0	0	0	0	0	0	0	0	0	0	0	0	0	0	1	0	0	1	1	0	1	0	0	0	0	0	0	0	1	1	0	0	0	0	0	1	0	0
0	0	0	0	0	0	0	0	0	0	1	0	0	0	0	0	0	0	0	0	0	0	0	0	0	1	0	0	0	0	0	0	0	0	0	0	0	0	0	0	0	0	0	0	0	0	0	1	0
0	0	0	0	0	0	0	0	0	0	0	0	0	0	0	0	0	0	0	0	0	0	0	0	0	0	0	1	0	0	0	0	0	0	0	0	1	0	0	0	0	0	0	0	0	0	1	0	0
0	1	0	0	0	0	0	0	0	1	0	0	0	0	0	0	0	0	0	0	0	0	0	0	0	0	0	0	0	0	1	0	0	0	0	0		0	0	0	1	1	0	0	1	0	0	0	0
0	0	0	0	0	0	1	0	0	0	0	0	0	0	1	0	0	0	0	0	0	0	0	0	0	0	0	0	0	0	0	0	0	0	0	0		0	0	1	0	0	0	0	0	0	0	0	0
0	0	0	0	0	0	0	0	0	0	0	0	0	0	0	0	0	0	0	0	0	0	0	0	0	0	0	0	0	0	0	0	0	0	0	0		0	0	0	0	0	0	0	0	1	0	0	0
0	0	0	0	0	0	0	0	1	0	0	0	0	1	0	0	0	0	0	0	0	0	0	0	0	1	0	0	0	0	0	0	0	0	0	0	1	0	0	0	0	0	0	0	0	0	0	0	0
0	0	0	0	0	0	0	0	0	0	1	0	0	0	0	0	0	0	0	0	0	0	0	1	0	0	0	0	0	0	0	0	0	0	0	0		0	0	1	0	1	0	0	0	0	0	0	0
1	0	0	0	0	0	0	0	0	0	0	0	0	0	0	0	1	0	0	0	0	0	0	0	0	0	0	0	0	1	1	1	1	0	0	0		0	0	0	0	0	0	0	0	0	0	0	0
0	0	0	0	0	0	0	0	0	0	0	0	0	0	0	0	1	0	0	0	0	0	0	0	0	0	1	0	0	0	0	0	0	0	1	0	1	0	0	0	0	0	0	0	0	0	0	0	0
0	0	0	0	0	0	0	0	0	0	0	0	0	0	0	0	0	0	0	0	0	0	0	0	0	0	0	0	1	0	0	0	0	0	0	0	0	0	0	0	0	1	0	0	0	0	0	0	0
0	0	0	0	0	0	0	0	0	0	0	0	0	0	0	1	0	0	0	0	0	0	0	1	0	0	0	0	0	0	0	0	0	0	0	0	0	0	0	0	0		0	0	0	0	0	0	0
0	0	0	0	0	0	0	0	0	1	0	0	0	0	0	0	0	0	0	0	0	0	0	0	0	0	0	0	0	0	0	1	0	0	0	0	0	0	0	0	0	0	0	0	0	0	1	0	0
0	0	0	0	0	0	0	0	1	1	0	0	0	0	0	0	0	0	0	0	0	0	0	0	0	0	0	0	0	0	0	0	0	0	0	0	0	0	0	1	0	0	0	0	1	0	0	0	0
0	0	0	0	0	0	0	0	0	0	0	0	0	0	0	0	1	0	0	0	0	0	0	1	0	0	0	1	0	0	1	0	0	0	0	0	0	0	0	0	1	0	0	0	0	0	0	0	0
0	0	1	0	0	0	0	0	0	0	0	0	0	0	0	1	0	0	0	0	1	0	0	0	0	1	1	0	0	0	0	0	0	0	0	0	0	0	0	0	0	0	0	0	0	0	0	0	0
0	0	0	0	0	0	0	0	0	0	1	0	0	0	0	0	0	0	0	0	0	0	0	0	0		0	0	0	0	0	1	0	0	0	0	0	0	0	0	0	0	0	0	0	0	0	0	0
0	0	0	0	0	0	0	0	0	0	0	0	0	0	0	0	0	1	0	0	0	0	0	1	0		1	0	0	0	0	0	0	0	0	0	0	0	0	0	0	0	0	0	0	1	0	0	0
0	0	0	0	0	0	0	0	1	0	0	0	0	0	0	0	0	0	0	0	0	0	0	0	0		1	0	1	0	0	0	1	0	0	0	0	0	0	1	0	0	0	0	0	0	0	0	0
0	0	0	0	0	0	0	0	0	0	0	1	0	0	0	0	0	0	0	0	0	0	0	0	0		0	0	0	0	0	0	0	0	0	0	0	0	0	0	0	0	0	0	0	0	1	1	0
1	0	0	0	0	0	0	0	1	0	1	0	0	0	0	0	1	0	0	0	0	0	0	0	0		0	0	0	0	0	1	0	0	0	0	0	0	0	0	0	0	0	0	0	0	0	0	0
0	0	0	0	0	0	0	0	0	0	0	0	0	0	0	0	0	0	0	0	0	0	0	0	0	2	0	0	0	0	0	0	0	0	0	0	0	0	0	0	0	0	0	0	0	0	1	0	0
0	0	1	0	0	0	0	0	1	0	0	0	0	0	0	0	0	0	0	0	0	0	0	0	0	0	0	0	0	0	0	0	0	0	0	0		0	0	0	0	0	0	0	0	0	0	0	0
0	0	0	0	0	0	0	0	0	0	0	0	0	0	0	0	0	0	0	0	0		0	0	0	0	0	0	0	0	1	0	0	0	0	0	1	0	0	0	0	0	0	0	0	0	0	0	0
1	0	0	0	0	0	0	1	0	0	1	0	0	0	0	0	0	0	0	0	0	1	0	0	0	0	0	0	0	0	0	0	0	0	0	0	0	1	0	0	0	0	0	0	0	1	0	0	0
1	0	0	0	0	0	0	1	0	0	0	0	0	0	0	0	0	0	0	0	0	0	0	0	0	0	0	0	0	0	0	0	0	0	0	0	0	1	0	0	0	0	1	0	0	0	0	0	0
0	1	0	0	0	0	1	0	0	0	0	0	0	0	0	1	0	0	0	0	0	0	0	0	0	0	0	0	0	0	0	0	0	0	0	0	0	0	0	0	0	1	0	0	0	0	0	0	0
0	0	0	0	0	0	0	0	0	0	0	0	0	0	0	0	0	0	0	0	0	0	0	0	0	0	0	0	0	0	0	0	0	0	0	0	0	0	0	0	0	0	0	0	1	0	0	0	0
0	0	0	0	0	0	0	0	0	0	0	0	0	0	0	0	0	0	0	0	0	0	0	0	0	0	0	0	0	0	0	0	0	0	1	0	1	0	0	0	1	0	0	0	0	0	0	0	0
0	0	0	0	0	0	0	0	0	0	0	0	0	0	0	0	0	0	0	0	0	0	0	1	0	0	0	0	0	0	0	0	0	0	0	0	0	0	0	0	0	0	0	0	0	0	0	0	0
0	0	0	0	0	0	0	0	0	0	0	0	0	0	0	0	0	0	0	1	0	1	0	1	0	0	0	0	1	0	0	0	0	0	0	0	0	0	0	0	0	0	0	1	0	0	0	0	0
0	0	0	0	0	0	1	0	0	0	0	0	0	0	0	1	0	0	0	0	0	1	0	0	0	0	0	0	0	0	0	0	0	0	0	0	0	0	0	0	0	0	0	0	0	0	0	0	0
0	0	0	0	0	0	0	0	0	0	0	0	0	0	0	0	0	0	0	0	1	0	0	0	0	0	0	0	0	0	0	0	0	0	0	0	0	0	0	0	0	0	0	0	0	0	0	0	0
0	0	0	0	0	0	0	0	1	0	1	0	0	0	0	0	0	0	0	0		0	0	0	0	1	0	0	0	0	0	1	0	0	0	0	0	0	0	0	1	0	0	0	0	0	0	0	0
0	0	0	0	0	0	0	0	0	0	0	0	0	0	0	0	0	0	0	0	0	0	0	0	0	0	0	0	0	0	0	0	0	0	0	0	0	0	0	0	0	0	0	0	0	0	0	1	0
0	0	0	0	0	0	0	0	0	0	0	0	0	0	0	0	0	0	0	0	0	0	0	1	0	0	0	0	0	0	0	0	0	0	0	0	0	0	0	0	1	0	0	0	0	1	0	0	0
0	0	0	0	0	0	0	0	0	0	0	0	0	0	0	0	0	0	0	0	0	0	0	0	0	0	0	1	0	0	0	1	0	0	0	0	0	0	0	0	0	1	0	0	0	0	0	1	0
0	0	0	0	0	0	0	0	0	0	1	0	0	0	0	0	1	0	1	0	0	0	0	0	0	0	0	0	1	0	0	0	0	0	0	0	0	0	0	0	0	0	0	0	0	0	0	0	0
0	0	0	0	0	0	0	0	0	0	0	0	0	0	0	0	0	0	0	0	0	1	0	0	0	0	0	0	0	0	0	0	1	0	0	0	0	0	0	0	0	0	0	0	0	0	0	0	0
0	0	1	0	0	0	0	1	1	1	1	0	0	0	0	0	0	0	0	0	0	0	0	0	0	0	0	0	0	0	0	0	0	0	0	0	0	0	0	0	0	0	0	0	0	0	0	0	0
1	0	0	0	0	0	0	0	0	0	0	0	0	0	0	0	0	0	0	0	0	0	0	0	0	0	1	0	0	0	0	1	0	0	0	0	0	0	0	1	0	1	0	0	0	1	0	0	0
0	1	0	0	0	0	0	1	0	0	0	0	0	0	0	0	0	0	0	0	0	0	0	0	0	1	0	0	0	0	0	0	0	0	1	0	0	1	0	0	0	0	0	0	0	0	1	0	0
0	0	0	0	0	0	0	0	0	0	0	0	0	0	0	0	0	0	0	0	0	0	0	0	0	1	0	0	1	0	0	0	0	0	0	0	0	0	0	0	0	1	0	0	0	0	0	0	0
0	0	0	0	0	0	0	0	0	0	0	0	0	0	0	0	0	0	0	0	0	0	0	0	0	0	0	0	0	0	0	0	0	0	0	0	1	1	0	0	0	0	0	0	0	0	0	0	0
0	0	0	0	0	0	1	0	0	0	0	0	0	0	0	0	0	0	1	0	0	0	1	1	0	0	0	0	0	0	0	0	0	0	0	0	0	0	0	0	0	0	0	0	0	0	1	1	0
1	0	1	0	0	0	0	0	0	0	1	0	0	0	0	0	0	0	0	0	0	0	0	0	0	0	0	0	0	0	0	0	0	0	0	0	1	0	0	0	0	0	0	0	0	0	0	0	0
0	0	0	0	0	0	0	0	0	0	0	0	0	0	0	0	0	0	0	0	0	0	0	0	1	0	0	0	0	1	0	0	0	0	0	0	0	0	0	0	0	1	0	0	0	0	0	0	0
0	1	0	0	0	0	0	0	1	0	0	0	0	0	0	0	0	0	0	0	0	0	0	0	0	0	0	0	0	0	1	0	0	0	0	0	1	0	0	0	0	0	0	0	0	0	0	0	0
0	0	0	0	0	0	0	0	0	1	0	0	0	0	0	0	0	0	0	0	0	0	0	0	0	0	0	0	0	0	0	0	0	0	0	0	0	0	0	1	0	0	0	0	0	0	0	0	0
0	0	0	0	0	0	0	0	0	0	1	0	0	0	0	0	0	0	0	0	0	0	1	0	0	0	0	1	0	0	0	0	0	0	0	0	0	0	0	0	0	0	0	0	0	0	0	0	0
0	0	0	0	0	0	0	0	1	0	0	1	1	0	0	0	0	1	0	0	0	0	0	0	0	0	0		0	0	0	0	0	0	0	0	0	0	0	0	0	1	0	0	0	0	0	0	0
0	0	0	0	0	0	0	0	0	0	2	0	0	0	0	0	0	0	0	0	0	0	0	0	0	0	0	1	0	0	0	0	0	0	0	0	0	0	0	0	0	0	0	0	0	0	0	0	0
0	1	0	0	0	0	1	0	1	0	0	0	0	0	0	0	0	0	0	0	0	0	0	0	0	0	1	0	0	0	0	0	0	0	0	0	0	0	0	0	0	0	0	0	0	1	0	0	0

## Sheet: Figure 1d simulans females
d	da1	da2	da3	da4l	da4m	dc1	dc2	dc3	dc4	dl1	dl2d	dl2v	dl3	dl4	dl5	dm1	dm2	dm3	dm4	dm5	dm6	dp1l	dp1m	v	va1d	va1v	va2	va3	va4	va5	va6	va7l	va7m	vc1	vc2	vc3	vc4	vl1	vl2a	vl2p	vm1	vm2	vm3	vm4	vm5d	vm5v	vm7d	vm7v
										1																					1				1		1
1																																														1
1	1
																	1															1							1
																																									1
						1																						1								1										1	1
																							1						1	1			1
									1																					1	1										1
					1	1	1								1		1				1
										1										1						1
																							1
																																		1
																				1								1
				1																		1								1										1
												1			1					1	1																									1
																	1				1													1
1							1																			1																1
																			1																										1
										1		1	1														1					1
																		1					1														1
1								1	1										1																							1
1																																								1			1			1
	1																			1
											1					1																		1								1
																																			1
	1														1										1										1
						1	1
						1																																			1		1
																									1	1										1					1					1
																	1			1													1			1									1
	1					1									1																					1											1
																										1							1
1															1															1	1					1
								1																									1								1
														1							2
								1																												1									1
1																															1															1
	1																1													1																	1
1																																				1
1	1		1	1																			1																					1
																																	1								1
1															1						1				1	1															1					1	1
								1														1
																							1			1					1																1
																												1													1
								1																											1					1
	1																								1					1										1	1						1
		1																												1
																	1	1			1				1						1					1						1
							1	1									1													1												1					1
							1			1					1			1												1												1				1	1
										1													1					1																	1
	1							1																	1											1
								1																			1				1
	1					1		1																												1					1					1	1
	1																	1			1													1													1
																											1						1				1									1
		1							1						1
								1				1														1
						1	1			1			1		1						1															1										1	1
	1					1			1				1		1										1						1
	1																			1																	1					1
										1																										1									1
								1																								1			1	1
																			1							1														1
																				1			1													1										1
																				1
						1	1																1					1
	1									1					1
																			1		1									1					1								1		1
																																					1
1							1																													1								1			1
								1							1					1	1					1															1
													1								1																										1
																																		1		1										1
							1		1								1																													1
					1			1							1					1																			1					1
							1	1		1																																				1
								1		1																					1															1
																	1																												1
						1																								1
							1								1															1										1
																												1								2
																									1	1																				1
									1				1										1						1		1
																				1						1
						1		1																										1												1
																					1							1		1									1	1
						1															1															1										1
	1																1			1	1															1										1
				1																										1				1
		1													1										1															1	1
	1
																					1																										1
																				1	1		1			1							1				1									1
								1	1																			1		1
															1							1													1											1
	1							1		1			1												1
								1																			1									1					1
								1																											1
		1									1																	1									1		1			1					1
	1												1		1										1						1																1
	1					1																				1											1									1
										1							1																	1												1
				1		1																				1										1	1				1
																																		1
1						1		1																		1									1	1	1
						1																											1								1
																														1							1				1
											1	1																		1	1
	1					1
																												1
											1														1							1							1								1
1							1									1	1			1						1	1				1								1
																														1
																										1													1
								1									1										1
								1	1						1					1													1
								1
							1											1							1					1									1
									1							1																1
																																														1
												1																	1																1
																																				1
																				1	1				1										1
																		1																												1	1
																															1															1
	1																												1						1
																					1
									1									1																		1											1
										1															1																				1
1																					1																									1
															1					1																1	1									1	1
									1								1				1							1					1
						1						1						1					1											1											1
	1			1				1		1																																		1
																																				1					1
1								1													1															1
1									1														1														1
1																		1									1	1
													1																																	1
																						1													1					1						1
						1	1			1							1								1					1			1
																1															1		1										1				1
	1							1		1													1		1																1
	1																										1
																				1															1
							1								1								1													1									1
								1																																						1
										1																		1				1													1
										1
																												1					1
															1																															1
																						1											1									1		1
																									1	1																					1
						1																						1									1
	1									1		1																																		1
																1																							1
						1																				1																					1	1
				1	1										1																																1
																				1															1												1
							1	1		1																																1
											1				1
																															1							1						1
								1																								1
									1								1																														1
														1								1
																														1
																	1	1	1											1		1		1												1
																1																											1
							1								1																		1			1											1
1										1																		1		1	1
						1	1																																1
												1						1					1				1																1
				1		1									1																			1						1
										1																		1
								1																	1	1
	1																			1																1	1			1
												1
							1																					1												1		1
							1																		1											1				1
				1																1
																1				1					1						1	1	1		1	1
																										1		1								1
						1				1													1											1			1			1						1
																					1						1
								1									1												1	1	1					1
	2																																													1
1				1					1																										1
							1	1																		1
									1																							1			1		1
1																				1
								1									1																							1				1
1							1	1							1															1		1				1
																											1	1									1
				1
																						1			1																1						1
								1									1								1	1															1						1
																1							1

## Sheet: Figure 1d sechellia females
d	da1	da2	da3	da4l	da4m	dc1	dc2	dc3	dc4	dl1	dl2d	dl2v	dl3	dl4	dl5	dm1	dm2	dm3	dm4	dm5	dm6	dp1l	dp1m	v	va1d	va1v	va2	va3	va4	va5	va6	va7l	va7m	vc1	vc2	vc3	vc4	vl1	vl2a	vl2p	vm1	vm2	vm3	vm4	vm5d	vm5v	vm7d	vm7v
0	0	0	0	0	0	0	0	0	0	0	0	0	0	0	0	0	0	0	0	0	0	0	0	0	0	0	0	0	0	0	0	0	0	0	0	0	0	0	0	0	1	0	0	0	0	0	0	0
0	0	0	0	0	0	0	0	0	0	0	0	0	0	0	0	0	1	0	0	0	0	0	0	0	0	0	0	0	0	1	0	0	0	0	0	0	0	0	0	0	0	0	0	0	0	0	0	0
0	0	0	0	0	0	0	0	0	0	0	0	0	0	0	0	0	0	0	0	0	0	0	0	0	0	0	0	0	0	0	0	0	0	0	0	0	0	0	0	0	2	0	0	0	0	0	0	0
0	0	0	0	0	0	1	0	0	0	0	0	0	0	0	0	0	0	0	0	0	0	0	0	0	0	0	0	0	0	0	0	0	0	0	0	0	0	0	0	0	1	0	0	0	0	0	0	0
0	0	0	0	0	0	0	0	0	0	0	0	0	0	0	0	0	0	0	0	1	1	0	0	0	0	0	1	0	0	0	0	0	0	0	0	0	0	0	0	0	0	0	0	0	0	0	0	0
0	0	0	0	0	0	0	1	0	0	0	0	0	0	0	0	0	0	0	0	0	0	0	0	0	0	0	0	0	0	0	0	0	0	0	0	0	0	0	0	1	0	0	0	0	0	0	0	0
0	0	0	0	0	0	0	0	0	0	0	1	0	0	0	0	0	0	0	0	0	0	0	1	0	0	0	0	0	0	0	0	0	0	0	0	1	0	0	0	0	0	0	0	0	0	0	0	0
0	0	0	0	0	0	0	1	0	0	0	0	0	0	0	0	0	0	0	0	0	0	0	0	0	1	0	0	0	0	0	0	0	0	0	0	0	0	0	0	0	0	0	0	0	0	0	0	0
0	0	0	0	0	0	0	0	0	0	0	0	0	0	0	0	0	0	0	0	1	0	1	0	0	0	0	0	0	0	0	0	0	0	0	0	0	0	0	0	0	0	0	0	0	0	0	0	0
0	0	0	0	0	0	0	0	0	0	0	0	0	0	0	0	0	1	0	0	0	0	0	0	0	0	0	0	0	0	0	0	0	0	0	0	0	0	0	0	0	0	0	0	0	0	0	0	0
0	0	0	0	0	0	1	0	0	0	0	1	0	0	0	0	0	0	0	0	0	0	0	0	0	0	0	0	0	0	0	0	0	0	0	0	0	1	0	0	0	0	0	0	0	0	0	0	0
1	0	0	0	0	0	0	0	0	0	0	0	0	0	0	0	0	0	0	0	0	0	0	0	0	0	0	1	0	0	0	0	0	0	0	0	0	0	0	0	0	0	0	0	0	0	0	0	0
0	0	0	0	0	0	0	0	0	0	0	0	0	0	0	0	1	0	0	0	0	0	1	0	0	0	0	0	0	0	0	0	0	0	0	0	0	0	0	0	0	1	0	0	0	0	0	0	0
0	0	0	0	0	0	0	0	0	0	0	0	0	0	0	0	0	0	0	0	0	0	0	0	0	0	0	0	1	0	0	0	0	0	0	0	0	0	0	1	0	0	0	0	0	0	0	0	0
0	1	0	0	0	0	0	0	0	0	0	0	0	0	0	0	0	0	0	0	0	0	0	0	0	1	0	0	0	0	0	0	0	0	0	0	0	0	0	0	0	0	0	0	0	0	0	0	0
0	0	0	0	0	0	0	0	0	0	1	0	0	0	0	0	0	1	0	0	0	1	0	0	0	0	0	0	0	0	0	0	0	0	0	0	0	0	0	0	0	0	0	0	0	0	0	0	0
0	0	0	0	0	0	0	0	0	0	0	0	0	0	0	0	0	0	0	0	0	0	0	0	0	0	0	0	0	0	0	0	0	0	0	0	0	1	0	0	0	1	0	0	0	0	0	0	0
0	0	0	0	0	0	0	0	0	0	0	0	0	0	0	0	0	0	0	0	0	0	0	0	0	0	0	0	0	0	1	0	0	0	0	0	0	0	0	0	0	0	1	0	0	0	0	0	0
0	1	0	0	0	0	0	0	0	0	1	0	0	0	0	1	0	0	0	0	0	0	1	0	0	0	0	0	0	0	1	0	0	0	0	0	0	0	0	0	0	0	0	0	0	0	0	0	0
0	0	0	0	1	1	0	0	0	0	0	0	0	0	0	1	0	0	0	0	0	0	0	0	0	0	0	0	0	1	0	0	0	0	0	0	0	0	0	0	0	0	0	0	0	0	0	0	0
0	0	0	0	0	0	0	0	0	0	0	0	0	0	0	0	0	0	0	0	0	0	0	0	0	0	0	0	0	0	0	0	0	0	1	0	0	0	0	0	0	1	0	0	0	0	0	0	0
0	1	0	0	0	0	0	0	0	0	1	0	0	0	0	0	0	0	0	0	0	0	0	0	0	0	0	0	0	0	0	0	0	0	0	0	0	0	0	0	0	0	0	0	0	0	0	0	0
0	0	0	0	0	1	0	0	1	0	0	0	0	0	0	0	0	0	0	0	0	0	0	0	0	0	1	0	0	0	0	0	0	0	0	0	0	0	0	0	0	0	0	0	0	0	0	0	0
0	0	0	0	0	0	0	0	0	0	1	0	0	0	0	0	0	0	0	0	0	0	0	0	0	0	0	0	0	0	0	0	0	0	0	0	0	0	0	0	0	0	0	1	0	0	0	0	0
0	0	0	0	0	0	0	0	0	0	1	0	0	0	0	0	0	0	0	0	0	0	0	0	0	0	0	0	0	1	0	0	0	0	0	0	0	0	0	0	0	0	0	0	0	0	0	0	0
0	0	0	0	0	0	0	0	0	0	0	0	0	0	0	0	0	0	0	0	1	0	0	0	0	0	0	1	0	0	0	0	0	0	0	0	0	0	0	0	0	0	0	0	0	1	0	0	0
0	0	0	0	0	0	0	0	0	0	0	0	0	0	0	0	0	0	0	0	1	0	0	0	0	0	0	0	0	0	0	0	0	0	0	0	0	0	0	0	0	0	0	0	0	0	0	0	0
0	0	0	0	0	0	0	0	0	0	0	0	0	0	0	1	0	0	0	0	0	0	0	0	0	0	0	0	0	0	1	0	1	0	0	0	0	0	0	0	0	0	1	0	0	0	0	0	0
0	0	0	0	0	0	0	0	0	1	1	0	0	0	0	0	0	0	0	0	0	1	0	0	0	0	1	0	0	0	0	0	0	0	0	0	0	0	0	0	0	0	0	0	0	0	0	0	0
0	0	0	0	0	0	0	1	0	0	0	0	0	0	0	0	0	0	0	0	0	0	0	0	0	0	0	0	0	0	0	0	0	0	0	1	0	0	0	0	0	0	0	0	0	0	0	0	0
0	0	0	0	0	0	0	0	0	0	0	0	0	0	0	0	0	0	0	0	0	0	0	0	0	0	0	0	0	0	1	0	0	0	0	0	0	0	0	0	0	0	0	0	0	0	0	0	0
0	0	0	0	0	0	0	0	0	0	0	0	0	0	0	0	0	0	0	0	0	0	0	0	0	0	0	0	0	0	0	1	0	0	0	1	0	0	0	0	0	0	0	0	0	0	0	0	0
0	0	0	0	0	0	0	0	0	0	0	1	1	0	0	0	0	0	0	0	0	0	0	0	0	0	0	0	0	0	0	0	0	0	0	0	0	0	1	0	0	0	0	0	1	0	0	0	0
0	0	0	0	0	0	0	0	0	0	0	0	0	0	0	0	0	0	0	0	0	0	0	0	0	0	1	0	0	0	0	0	0	0	0	0	0	0	0	0	0	0	0	0	0	0	0	0	0
0	0	0	0	0	1	0	0	0	0	0	0	0	0	0	0	0	0	0	0	0	0	0	0	0	0	0	0	0	0	0	0	0	0	0	0	0	0	0	0	0	0	0	0	0	1	0	0	0
0	0	0	0	0	0	0	1	0	0	0	0	0	0	0	0	0	0	0	1	0	0	0	0	0	0	0	0	0	0	0	0	0	0	0	0	1	0	0	0	0	0	0	0	0	0	0	0	0
0	0	0	0	0	0	0	0	0	0	1	0	0	0	0	0	0	0	0	0	0	0	0	0	0	0	0	1	0	0	0	0	0	0	0	0	0	0	0	0	0	0	0	0	0	0	0	1	0
0	0	0	0	0	0	0	0	0	0	0	0	0	0	0	0	0	0	0	0	0	0	0	0	0	0	0	0	0	0	2	0	0	0	0	0	0	0	0	0	0	0	0	0	0	0	0	0	0
0	0	0	0	1	0	0	0	0	0	0	0	0	0	0	0	0	0	0	0	0	0	0	0	0	0	0	0	0	0	0	0	0	0	0	0	0	0	0	0	0	0	0	0	0	0	0	0	0
0	0	0	0	0	0	0	0	0	0	0	0	0	0	0	0	0	0	0	0	0	0	0	0	0	0	0	0	0	0	0	1	0	0	0	0	0	0	0	0	0	0	0	0	0	0	0	0	0
0	0	0	1	0	0	0	0	0	0	1	0	0	0	0	0	0	0	0	0	0	0	0	0	0	0	0	0	1	0	0	0	0	0	0	0	1	0	0	0	0	0	0	0	0	0	0	0	0
0	0	0	0	0	1	0	0	0	0	0	0	0	0	0	0	0	0	0	0	0	0	0	0	0	0	0	0	0	0	0	0	0	0	0	0	0	0	0	0	0	0	0	1	0	0	0	0	0
0	0	0	0	0	0	0	0	0	1	0	0	0	0	0	0	0	0	0	0	0	0	0	0	0	0	0	0	0	0	0	0	0	0	0	0	0	0	0	0	0	0	0	0	0	0	0	0	0
0	0	0	0	0	0	0	0	0	0	0	1	0	0	0	0	0	0	0	0	1	0	0	0	0	0	0	0	0	0	0	0	0	0	0	0	0	0	0	0	0	0	0	0	1	0	0	0	0
0	0	0	0	0	0	1	0	0	0	0	0	0	0	0	0	0	0	0	0	0	0	0	0	0	0	0	0	0	0	0	0	0	0	0	0	0	0	0	1	0	0	0	0	0	0	0	0	0
0	0	0	0	0	0	0	0	0	0	0	0	1	0	0	0	0	0	0	0	0	0	0	0	0	0	0	1	0	0	0	0	0	0	0	0	0	0	0	0	0	0	1	0	0	0	0	0	0
0	0	0	0	0	0	0	0	0	0	0	0	0	0	0	0	0	0	0	0	0	0	0	0	0	0	0	0	0	0	0	0	0	0	0	0	0	0	0	1	0	0	0	0	0	0	0	0	0
0	0	0	0	0	0	0	0	1	1	0	0	0	0	0	0	0	0	0	0	0	0	0	0	0	0	0	1	0	0	0	0	1	0	0	0	0	0	0	0	0	0	0	0	0	0	0	0	0
0	0	0	0	0	0	0	0	0	0	0	0	0	0	0	1	0	0	0	0	0	0	0	0	0	0	0	0	0	0	0	0	0	0	0	0	0	0	0	0	0	0	0	0	0	0	0	0	0
0	0	0	0	0	0	0	0	0	0	0	0	0	0	0	0	0	0	0	0	0	0	0	0	0	0	0	1	0	0	1	0	0	1	0	0	0	0	0	1	0	1	0	0	0	0	0	0	0
0	1	0	0	0	0	0	0	0	0	1	0	0	0	0	0	0	0	0	0	0	0	1	0	0	0	0	0	0	0	0	0	0	0	0	0	0	0	0	1	0	0	0	0	0	0	0	0	0
0	0	0	0	0	0	0	0	0	0	0	0	0	1	0	1	0	0	0	0	0	0	0	0	0	0	0	0	0	0	0	0	0	0	0	0	0	0	0	0	0	0	0	0	0	0	0	0	0
0	0	0	0	0	0	0	0	0	0	0	0	0	0	0	0	0	0	0	0	0	0	0	0	0	0	0	0	0	0	0	0	0	0	0	0	0	0	0	1	0	1	0	0	0	0	0	1	0
0	0	0	0	0	0	0	1	0	0	1	0	0	0	0	0	0	0	1	0	0	0	0	0	0	0	0	0	0	0	0	0	0	0	0	0	0	0	0	0	0	0	0	0	0	0	0	0	0
0	0	0	0	0	0	0	0	0	0	0	0	0	0	0	0	0	0	0	0	0	0	0	0	0	0	0	0	0	0	0	0	0	0	0	0	0	0	0	0	0	0	0	0	0	0	0	0	0
0	0	0	0	0	0	0	0	0	0	0	0	0	0	0	0	0	0	0	0	0	0	0	1	0	0	0	0	0	0	0	0	0	0	0	0	1	0	0	0	0	0	1	0	0	0	0	1	0
0	0	0	0	0	0	0	0	0	0	0	0	0	0	0	0	0	0	0	0	0	0	0	0	0	0	0	0	0	0	0	0	0	0	0	0	0	0	0	0	0	0	0	0	0	0	0	0	0
0	0	0	0	0	0	0	0	0	0	0	0	0	0	0	0	0	0	0	0	0	0	1	0	0	0	0	0	0	0	0	0	0	0	0	0	0	0	0	0	0	0	0	0	0	0	0	0	0
0	0	0	0	0	0	0	0	0	0	0	0	0	1	0	0	0	0	0	0	0	0	1	0	0	0	0	0	0	0	0	0	0	0	0	0	1	0	0	1	0	0	0	0	0	0	0	0	0
0	0	0	0	0	0	0	0	0	0	0	0	1	0	0	0	0	0	0	0	1	0	0	0	0	0	0	0	0	0	0	0	0	0	0	0	0	0	0	0	0	1	0	0	0	0	0	0	0
0	0	0	0	0	0	0	0	0	0	0	0	0	0	0	0	0	0	0	1	0	0	0	0	0	0	0	0	0	0	0	0	0	0	0	0	0	0	0	0	0	1	0	0	0	0	0	0	0
0	0	0	0	0	0	0	0	0	0	0	0	0	0	0	0	0	0	0	0	0	0	0	0	0	0	0	0	0	0	0	0	0	0	0	0	0	0	0	0	0	0	1	1	0	0	0	0	0
0	0	0	0	0	1	0	0	0	0	0	1	0	0	0	0	0	0	0	0	0	0	0	0	0	0	0	0	0	0	0	1	0	0	0	0	1	0	0	0	1	0	0	0	0	0	0	0	0
0	1	0	0	0	0	0	0	0	0	0	0	0	0	0	0	1	0	0	0	0	0	0	0	0	0	0	0	0	0	0	0	0	0	0	0	0	0	0	0	0	1	0	0	0	0	0	0	0
0	0	0	0	0	0	0	0	0	0	0	0	0	0	0	0	0	0	0	0	0	0	0	0	0	0	0	0	0	0	0	1	1	0	0	0	0	0	0	1	0	0	0	0	0	0	0	0	0
0	0	0	0	0	0	0	0	1	0	0	0	0	0	0	0	0	0	0	0	0	0	0	0	0	1	0	0	0	1	0	0	0	0	0	0	0	0	0	0	0	0	0	0	1	0	0	0	0
0	0	0	0	0	0	0	0	0	0	0	0	0	0	0	1	0	1	0	1	0	0	0	0	0	0	0	0	0	0	0	0	0	0	0	0	0	0	0	0	0	0	0	0	0	0	0	0	0
0	0	0	0	0	0	0	0	0	0	0	0	0	0	0	0	0	0	0	0	0	0	0	1	0	0	0	0	0	0	0	0	0	0	0	0	0	0	0	0	0	0	0	0	0	0	0	0	0
0	1	0	0	0	0	0	0	0	0	1	0	0	0	0	1	0	0	0	0	0	0	0	1	0	0	0	0	0	0	0	0	0	0	0	0	0	0	0	0	1	0	0	0	0	0	0	0	0
0	1	0	0	0	0	0	0	0	0	0	0	0	0	0	0	0	0	0	0	0	0	0	1	0	0	0	0	0	0	1	0	0	0	0	0	0	0	0	0	0	0	0	0	0	0	0	0	0
0	0	0	0	0	1	0	0	0	0	0	0	0	0	0	0	0	1	0	0	0	0	0	1	0	0	0	0	0	0	0	0	0	0	0	0	0	0	0	0	1	0	0	0	0	0	0	0	0
1	0	0	0	0	0	0	0	0	0	0	0	0	0	0	0	0	1	0	0	0	0	0	1	0	0	0	0	0	0	0	0	0	0	0	0	0	0	0	0	1	0	0	0	0	0	0	0	0
0	0	0	0	0	0	0	0	0	0	1	0	0	0	0	0	1	0	0	0	0	0	0	0	0	0	0	0	0	0	0	0	0	0	0	0	0	0	0	0	1	0	0	0	0	0	0	1	0
0	1	0	0	0	0	0	0	0	0	0	0	0	0	0	0	0	0	0	0	1	1	0	0	0	0	0	0	0	0	0	0	0	0	0	0	0	0	0	0	0	0	1	0	0	0	0	0	1
0	0	0	0	0	0	0	0	0	0	0	0	0	0	0	1	0	0	0	0	0	0	1	0	0	0	0	0	1	0	0	0	0	0	0	0	0	0	0	0	0	0	0	0	0	0	0	0	0
0	0	0	0	0	0	0	0	0	1	0	1	0	0	0	0	0	0	1	0	0	0	0	0	0	0	0	0	0	0	0	0	0	0	0	0	0	0	0	0	0	0	0	1	0	0	0	0	0
0	1	0	0	0	0	0	1	0	0	0	1	0	0	0	0	0	0	0	0	0	0	0	0	0	0	0	0	0	0	0	0	0	1	0	0	0	0	0	0	0	0	0	0	1	0	0	0	0
0	0	0	0	0	0	0	0	0	0	0	0	0	0	0	0	0	0	0	0	0	1	0	1	0	0	0	0	1	0	0	0	0	0	0	0	0	0	0	0	0	0	0	0	0	0	0	0	0
0	0	0	0	0	0	0	0	1	0	0	0	0	0	0	0	0	0	0	0	0	0	0	0	0	0	0	1	0	0	0	0	0	0	0	0	0	0	0	0	0	0	0	1	0	0	1	0	0
0	0	0	0	0	1	0	0	0	0	0	0	0	0	0	1	0	0	0	0	0	0	0	0	0	0	0	0	0	0	0	1	0	0	0	0	0	0	0	1	0	0	0	0	0	0	0	0	0
0	0	0	0	0	0	1	0	0	1	0	0	0	0	0	0	0	0	0	1	0	0	0	0	0	0	1	0	0	0	0	0	0	0	0	0	0	0	0	0	0	0	0	0	0	0	1	0	0
0	0	0	0	0	0	0	0	0	0	0	0	0	0	0	1	1	0	0	0	0	0	0	1	0	0	0	0	0	0	0	0	0	0	0	0	0	0	0	0	0	0	0	0	1	0	0	0	0
0	0	0	0	0	0	1	0	0	0	0	0	0	0	0	0	0	0	0	0	0	0	1	0	0	0	0	0	0	0	0	0	0	0	0	0	0	0	0	0	0	1	0	0	0	0	0	0	0
0	0	0	0	0	0	0	1	0	0	0	0	0	0	0	0	0	0	0	0	1	0	0	0	0	0	0	0	0	0	1	0	1	0	0	0	0	0	0	0	0	0	0	0	0	1	0	0	0
0	0	0	0	0	0	0	0	0	0	0	1	0	0	0	0	0	1	0	0	0	1	0	0	0	0	0	0	0	0	0	0	0	0	0	0	0	0	0	0	0	0	1	0	1	0	0	0	0
0	2	0	0	0	0	0	0	0	0	0	0	0	0	0	0	0	0	0	0	0	0	0	0	0	0	0	0	0	0	1	0	0	0	0	1	0	0	0	0	0	0	0	0	0	0	0	0	0
0	0	0	0	0	0	0	0	0	0	1	0	0	0	0	0	0	0	0	0	0	0	1	0	0	0	0	0	1	0	0	0	0	0	0	0	0	0	0	0	0	1	0	0	0	1	0	0	0
0	0	0	0	1	0	1	0	0	1	0	0	0	0	0	0	0	0	0	0	0	0	0	1	0	0	0	0	0	0	1	0	0	0	0	0	0	0	0	0	0	0	0	0	0	0	0	0	0
0	0	0	0	0	0	0	0	0	0	0	0	0	0	0	0	0	0	0	0	0	0	0	0	0	1	0	1	0	0	0	0	0	0	0	0	0	0	0	0	0	0	0	0	0	0	0	0	0
0	0	0	0	0	0	0	0	0	0	0	0	0	0	0	0	0	1	0	0	0	0	0	0	0	0	0	0	0	0	0	0	1	0	0	0	0	0	0	0	0	0	0	0	0	0	0	0	0
0	0	0	0	0	0	0	0	0	0	0	0	0	0	0	0	1	1	0	0	0	0	0	0	0	0	0	0	0	0	0	0	0	0	0	0	0	0	0	0	0	0	0	0	0	0	0	0	0
0	0	0	0	0	0	1	0	0	0	0	0	0	0	0	0	1	0	0	0	0	0	0	0	0	0	0	0	0	0	0	0	0	0	0	0	0	0	0	0	0	0	0	0	0	1	0	0	0
0	0	0	0	0	0	0	0	0	0	0	0	0	0	0	0	0	1	0	0	0	0	0	0	0	0	0	0	0	0	0	0	0	0	0	0	0	0	0	0	0	0	0	0	0	1	0	0	0
0	0	0	0	0	0	0	0	0	0	0	0	0	0	0	0	0	0	0	0	0	0	0	0	0	0	0	0	0	0	0	0	0	0	0	0	0	0	0	0	1	0	0	0	0	0	0	0	0
0	0	0	0	0	0	0	0	0	0	0	0	0	0	0	0	0	0	0	0	0	0	0	0	0	0	0	0	0	0	0	0	0	0	0	0	0	0	0	0	0	1	0	1	0	0	0	0	0
0	0	0	0	0	0	0	0	0	0	0	0	0	0	0	0	0	0	0	0	0	1	0	1	0	0	0	0	0	0	0	0	1	0	0	0	0	0	0	0	0	0	0	0	0	0	0	0	0
0	0	0	0	0	0	0	0	0	0	0	0	0	0	0	0	0	0	1	0	0	0	1	1	0	0	0	1	0	0	0	0	0	0	0	0	0	0	0	0	0	0	0	0	1	0	0	0	0
0	0	0	0	0	0	0	0	0	0	0	0	0	0	0	0	0	0	0	0	0	0	0	0	0	1	0	0	0	0	0	0	0	0	0	0	1	0	0	0	0	0	0	0	0	0	0	0	0
0	0	0	0	0	0	0	0	0	0	0	1	0	0	0	0	0	0	0	0	0	0	0	0	0	0	0	1	0	0	0	0	0	0	0	0	0	0	0	0	0	0	0	0	0	0	0	0	1
0	0	0	0	0	0	0	0	0	0	0	0	0	0	0	0	1	0	0	1	0	0	1	0	0	0	0	0	0	0	0	0	0	0	0	0	0	0	0	0	0	0	0	0	0	0	0	0	0
0	0	0	0	1	0	0	0	0	0	1	1	0	0	0	0	0	0	0	0	0	0	0	0	0	0	0	0	0	0	0	0	1	0	0	0	0	0	0	0	0	0	0	0	0	0	0	0	0
0	0	0	0	0	0	0	0	0	0	0	1	0	0	0	0	0	0	0	0	0	0	0	0	0	0	0	0	0	0	0	0	0	0	0	0	0	0	0	0	0	1	0	0	1	0	0	0	0
0	0	0	0	0	0	0	0	0	0	1	1	0	0	0	0	0	0	0	0	0	0	0	1	0	0	0	0	1	0	0	0	0	0	0	0	1	0	0	0	0	0	0	1	0	0	0	0	0
0	0	0	0	0	0	0	0	0	0	0	0	0	0	0	0	0	1	1	0	0	0	0	0	0	0	0	0	1	0	0	0	0	0	0	0	0	0	0	0	0	0	0	1	0	0	0	0	0
0	0	0	0	0	0	0	0	0	0	0	0	0	1	0	0	0	0	0	0	0	0	0	0	0	0	0	0	0	0	0	0	0	0	0	0	0	0	0	0	0	0	0	0	0	0	0	0	0
0	0	0	0	0	0	0	0	0	0	0	0	0	0	0	0	0	0	0	1	0	0	0	0	0	0	0	0	0	0	0	0	0	0	0	0	0	0	0	0	0	0	0	0	0	0	1	0	0
0	0	0	0	0	0	0	0	0	0	0	0	0	0	0	0	0	0	0	0	0	0	0	0	0	0	0	0	0	0	0	0	0	0	0	0	0	0	0	1	0	1	0	0	0	0	0	0	0
0	0	0	0	0	0	0	0	1	0	0	0	0	0	0	0	0	0	0	0	0	0	0	0	0	0	0	0	0	0	0	0	0	0	1	0	0	0	0	0	0	0	0	1	0	0	0	0	0
0	0	0	0	0	0	0	0	0	0	0	0	0	0	0	0	0	0	0	0	0	0	0	0	1	1	0	0	0	0	0	0	0	0	0	0	0	0	0	0	0	0	0	0	0	0	0	0	0
0	0	0	0	0	0	0	0	0	0	0	0	0	0	0	0	0	0	0	0	0	0	1	0	0	0	0	0	0	0	0	1	0	0	0	0	0	0	0	0	0	0	0	0	0	0	0	0	0
0	0	0	0	0	0	0	0	0	0	0	0	0	0	0	0	0	0	0	0	0	0	0	0	0	0	0	0	1	0	0	0	0	0	0	0	0	0	0	1	0	0	0	0	0	0	0	0	0
0	0	0	0	0	0	0	0	0	0	0	0	0	0	0	0	0	0	0	0	0	0	0	0	0	0	0	0	0	0	0	0	0	0	0	0	0	0	0	0	1	0	1	0	0	0	0	0	0
0	1	0	0	0	0	0	0	0	0	0	0	0	0	0	0	0	0	0	0	0	0	0	0	0	0	0	1	1	0	0	0	0	0	1	0	0	0	0	0	0	0	0	0	0	0	0	0	0
0	0	0	0	0	0	0	0	0	0	0	0	0	0	0	0	0	0	0	0	0	0	1	0	0	0	1	0	0	0	0	0	0	0	0	0	0	0	0	0	0	0	0	0	0	0	0	0	0
0	0	0	0	0	0	0	0	0	0	0	0	0	0	0	0	0	0	0	0	0	0	0	0	0	0	0	0	0	0	0	0	0	0	0	0	0	0	0	1	0	0	0	0	0	0	0	0	0
0	0	0	0	0	1	0	0	0	0	1	0	0	0	0	0	0	0	0	0	0	0	0	1	0	0	0	0	0	0	0	0	0	0	0	0	0	0	0	0	1	0	0	1	1	0	0	1	0
0	0	0	0	0	0	0	0	0	0	0	0	0	0	0	0	0	1	0	0	0	1	0	0	0	0	0	0	0	0	0	0	0	0	0	0	0	0	0	0	0	0	0	0	0	0	0	0	0
1	0	0	0	0	0	0	0	0	0	0	0	0	0	0	0	0	0	0	0	0	0	0	0	0	1	1	0	1	0	1	0	0	0	0	0	0	0	0	0	0	0	0	0	0	0	0	0	0
0	0	0	0	0	0	0	0	0	0	0	0	0	0	0	0	0	1	1	0	0	0	0	0	0	0	0	1	1	0	0	0	1	0	0	0	0	0	0	0	0	0	0	1	0	0	0	0	0
0	1	0	0	0	0	0	0	0	0	0	0	0	0	0	0	0	0	0	0	0	0	0	0	0	0	0	0	0	0	0	1	0	0	0	0	0	0	0	1	0	0	0	0	0	0	0	0	0
0	0	0	0	0	0	0	0	0	0	0	0	0	0	0	0	0	0	0	0	0	0	0	0	0	0	0	0	0	0	0	1	0	0	0	0	0	0	0	0	0	0	0	0	0	0	0	0	0
0	0	0	0	0	0	0	0	0	0	0	0	0	0	0	0	1	0	0	0	0	0	0	0	0	0	0	0	0	0	0	0	0	0	0	0	0	0	0	0	0	0	0	0	0	1	1	0	0
0	0	0	0	0	0	0	0	0	0	0	0	0	0	0	0	0	0	1	0	0	0	0	0	0	0	0	0	0	0	0	0	0	0	1	0	0	0	0	0	0	0	0	0	0	0	0	0	0
0	0	0	0	0	0	0	0	0	1	0	0	0	0	0	0	0	0	0	0	0	1	0	0	0	0	0	0	0	0	0	0	0		0	0	0	0	0	0	0	0	0	0	1	0	0	0	0
0	0	0	0	0	0	0	0	0	0	0	1	0	0	0	1	0	0	1	0	0	0	1	0	0	0	0	1	0	0	0	0	0	1	0	0	0	0	0	0	0	0	0	0	0	0	0	0	0
0	0	0	0	0	0	0	1	0	0	1	0	0	0	0	1	0	0	0	0	0	0	0	0	0	0	0	0	0	0	1	0	0	0	0	0	0	0	0	1	1	0	0	0	0	0	0	0	0
0	0	0	0	0	0	0	0	0	0	0	0	0	0	0	0	0	0	0	0	0	0	0	0	0	0	0	0	1	0	0	0	0	0	0	1	0	0	0	1	0	0	0	0	0	0	0	0	0
0	0	0	0	0	0	0	0	0	0	0	0	0	0	0	0	1	0	0	0	0	0	1	0	0	0	0	0	1	0	0	0	0	0	0	0	0	0	0	0	1	0	0	0	0	0	0	0	0
0	0	0	0	0	0	0	0	0	1	0	0	0	0	0	1	0	0	0	0	0	0	0	0	0	0	1	0	0	0	0	0	0		0	0	0	0	0	0	0	0	0	0	0	0	0	0	0
0	0	0	0	0	0	1	0	0	0	0	0	0	0	0	0	0	0	0	0	0	0	0	1	0	0	0	0	0	0	0	0	0	0	0	0	0	0	0	0	0	0	0	0	0	0	0	0	0
0	0	0	0	0	1	0	0	0	0	0	0	0	0	0	0	0	0	0	0	0	0	0	0	0	0	0	0	0	0	0	0	0		0	0	0	0	0	0	0	0	0	0	0	0	0	0	0
0	0	0	0	0	1	0	0	0	0	0	0	0	0	0	0	0	0	0	0	0	0	0	0	0	0	0	0	0	0	0	0	0		0	0	0	0	0	0	0	0	0	0	0	0	0	0	0
0	0	0	0	0	0	0	0	0	0	0	0	0	0	0	0	0	0	0	0	0	0	0	0	0	0	0	0	1	0	0	0	0	0	0	0	0	0	0	0	0	0	0	0	0	0	0	1	0
1	0	0	0	0	0	0	0	0	0	0	0	0	0	0	0	0	0	0	0	0	0	0	0	0	0	0	0	0	0	0	0	0		0	0	0	0	0	0	0	0	0	0	0	0	0	0	0
0	0	0	0	0	0	0	0	0	0	0	0	1	1	0	0	0	0	0	0	0	0	0	0	0	0	1	1	1	0	1	0	0	0	1	1	0	0	0	0	0	0	0	0	0	0	0	0	0
1	0	0	0	0	0	0	0	0	0	0	0	0	0	0	0	0	0	0	0	0	0	0	0	0	0	0	1	0	0	1	0	1	0	0	0	0	0	0	0	0	0	0	0	0	0	0	0	0
0	1	0	0	0	0	0	0	0	0	1	0	0	1	0	0	0	0	0	0	1	1	0	0	0	0	0	0	0	0	0	0	1	0	0	0	0	0	0	0	0	0	0	0	0	0	0	0	1
0	0	0	0	0	0	0	0	0	0	0	0	0	0	0	0	0	0	0	0	0	0	0	0	0	0	0	0	0	0	0	1	0	0	0	0	0	0	0	0	2	0	0	0	0	0	0	0	0
0	0	0	0	0	0	0	0	0	0	0	0	0	0	0	0	1	1	0	0	0	0	0	0	0	0	0	0	0	0	0	0	0	0	0	0	0	0	0	0	0	0	0	0	0	0	0	0	0
0	0	0	0	0	0	0	0	0	0	0	0	0	0	0	0	0	0	0	0	0	0	0	0	0	0	0	0	0	0	0	0	0	0	0	0	0	0	0	0	0	0	0	0	1	0	0	0	0
0	0	0	0	0	0	0	0	0	0	0	0	0	0	0	0	0	1	0	0	0	0	0	0	0	0	0	0	0	0	0	0	0	0	0	0	0	0	0	1	0	0	1	1	0	0	0	1	0
0	0	0	0	0	0	0	0	1	0	0	0	0	0	0	0	1	0	0	0	0	0	0	0	0	0	0	0	0	0	0	0	0		0	0	0	0	0	0	0	0	0	0	1	0	0	0	1
0	1	0	0	0	0	0	0	0	0	1	0	0	0	0	0	0	0	0	0	0	0	0	0	0	1	0	0	0	0	1	0	0	0	0	0	0	0	0	0	0	0	0	0	0	0	0	0	0
0	1	0	0	0	0	0	0	0	0	0	0	0	0	0	0	0	0	0	0	0	0	0	0	0	0	0	0	0	0	0	1	0	0	0	0	0	0	0	0	0	0	0	0	1	0	0	0	0
0	1	0	0	0	0	0	0	0	0	0	0	0	0	0	0	0	0	0	0	0	0	0	0	0	0	0	0	0	0	1	0	0	0	0	0	0	0	0	0	0	0	0	0	0	0	0	0	0
1	0	0	0	0	0	1	0	0	0	0	0	0	0	0	1	0	0	0	0	0	0	0	1	0	0	1	0	0	0	0	0	0		0	0	0	0	0	0	0	0	0	0	0	0	0	0	0
0	1	0	0	0	0	0	0	0	0	0	0	0	0	0	0	0	0	0	0	0	0	0	0	0	0	0	0	0	0	0	1	0	0	0	0	0	0	0	0	0	0	0	0	0	0	0	0	0
1	0	0	0	0	0	1	0	0	0	0	0	0	0	0	1	0	0	0	0	0	0	0	1	0	0	1	0	0	0	0	0	0		0	0	0	0	0	0	0	0	0	0	0	0	0	0	0
0	0	0	0	0	0	0	0	0	0	0	0	0	0	0	0	0	0	1	0	0	0	0	0	0	0	0	1	0	0	0	0	0	0	0	0	1	0	0	0	0	0	0	0	0	0	0	0	0
0	0	0	0	0	0	0	0	0	0	0	0	0	0	0	0	0	0	0	0	0	0	0	0	0	0	0	0	0	0	0	0	0	0	0	0	0	0	0	0	0	1	0	0	0	0	0	0	1
0	0	0	0	0	0	0	0	0	0	0	0	0	0	0	0	0	0	0	1	0	0	0	0	0	0	0	0	0	0	1	0	0		0	0	1	0	0	0	0	0	0	0	0	1	0	0	0
0	0	0	0	0	0	0	0	0	0	0	1	0	0	0	0	0	0	0	0	0	1	0	0	0	0	0	0	0	0	0	0	0	0	0	0	1	1	0	0	0	0	0	0	0	0	0	0	0
0	0	0	0	0	0	0	0	0	0	0	0	1	0	0	1	0	0	0	0	0	0	0	0	0	0	0	0	0	0	0	0	0		0	0	0	0	0	0	0	0	0	0	0	1	0	0	0
0	0	0	0	0	0	0	0	0	0	0	0	0	0	0	0	0	0	1	0	0	0	0	0	0	0	1	0	0	0	1	0	0	0	0	0	0	0	0	0	0	1	0	0	0	0	0	0	0
0	0	0	0	0	0	0	0	0	0	0	0	0	0	0	0	0	0	0	0	0	0	0	0	0	0	0	0	1	0	0	0	0	0	0	0	0	0	0	0	0	1	0	0	1	0	0	0	0
0	0	0	0	0	0	0	0	0	0	0	0	0	0	0	0	1	0	0	0	0	0	0	0	0	0	0	0	0	0	0	0	0	0	0	0	0	0	0	0	0	0	1	0	0	0	0	1	0
0	0	0	0	0	1	0	0	0	0	0	0	0	0	0	0	0	0	0	0	0	0	0	0	0	0	0	0	0	0	0	1	0	0	0	0	0	0	0	1	0	0	0	0	0	0	0	0	0
0	0	0	0	0	0	0	0	0	0	0	0	0	0	0	0	0	0	0	0	0	0	0	0	0	0	0	0	0	0	1	0	0	0	0	0	0	0	0	0	0	1	0	0	0	0	0	0	0
0	0	0	0	0	0	0	0	0	0	0	0	0	0	0	0	0	0	0	0	0	0	0	0	0	0	1	0	0	0	0	0	1	0	0	0	1	0	0	0	0	0	0	0	0	0	0	0	0
0	0	0	0	0	0	0	0	1	0	1	0	0	1	0	0	0	0	0	0	0	0	0	0	0	0	0	0	0	0	0	0	0	0	0	0	0	0	0	0	0	0	1	1	0	0	0	0	0
0	0	0	1	0	0	0	0	0	0	0	0	0	0	0	0	0	0	1	0	0	0	0	0	0	0	0	0	0	0	0	0	0		0	0	0	0	0	0	0	0	0	0	1	0	0	0	0
0	0	0	0	0	0	0	0	0	0	0	0	0	0	0	1	0	0	0	0	0	0	0	0	0	0	0	0	0	0	0	1	0	0	0	0	0	0	0	0	0	0	0	0	0	0	0	0	0
0	0	0	0	0	0	0	0	0	0	0	0	0	0	0	0	0	0	0	0	0	0	0	0	0	0	0	0	0	0	0	1	0		0	1	0	0	0	0	0	0	1	0	0	0	1	0	0
0	1	0	0	0	0	0	0	0	0	0	0	0	0	0	0	0	0	0	0	0	0	0	0	0	0	0	0	0	0	1	0	0	0	1	0	0	0	0	0	0	0	0	0	0	0	0	0	0
0	0	0	0	0	0	0	0	0	0	0	0	0	0	0	0	0	0	0	0	0	0	0	0	0	0	0	0	0	0	1	0	1		0	0	0	0	0	0	0	0	0	0	0	0	0	0	0
0	0	0	1	0	0	0	0	0	0	0	0	0	0	0	0	0	0	0	0	0	0	0	0	0	0	0	0	0	0	0	0	0		0	0	0	0	0	0	1	0	0	0	0	0	0	0	0
0	0	0	0	0	0	0	0	0	0	0	0	0	0	0	0	0	0	0	0	0	0	0	0	0	1	0	0	0	0	0	0	0		0	0	0	0	0	0	0	0	1	0	0	1	1	0	0
0	0	0	0	0	0	0	0	0	0	0	1	0	0	0	0	0	0	0	0	0	0	1	1	0	0	0	0	0	0	0	0	0		0	0	0	0	1	0	0	0	0	0	0	0	1	0	0
1	1	0	0	0	0	0	0	0	0	0	0	0	0	0	0	0	0	0	0	0	0	0	0	0	0	0	0	0	0	0	1	1	0	0	0	0	0	0	0	0	0	0	0	0	0	0	0	0
0	0	0	0	0	0	0	0	0	0	0	0	0	0	0	0	0	1	1	0	0	0	0	0	0	0	1	0	0	0	0	0	0	0	0	0	0	0	0	1	0	0	0	0	0	0	0	0	0
0	0	0	0	0	0	0	0	0	0	0	0	0	0	0	0	0	0	0	0	0	0	0	0	0	1	0	0	0	0	0	0	0		0	0	0	0	0	0	0	0	0	0	1	0	0	0	0
0	0	0	0	0	0	1	1	0	0	0	0	0	0	0	0	0	0	0	0	0	0	0	0	0	0	0	0	0	0	0	0	0		0	0	0	0	0	0	0	0	0	0	0	0	0	0	0
0	0	0	0	0	0	0	0	0	0	0	0	0	1	1	1	0	0	0	1	0	0	0	0	0	0	0	0	0	0	0	0	0		0	0	0	0	0	0	0	0	0	0	0	0	0	0	0
0	0	0	0	0	0	0	0	0	0	1	0	0	0	0	1	0	0	0	0	0	0	0	0	0	0	0	0	0	0	0	0	0	0	0	0	0	0	0	0	0	0	0	0	0	0	0	0	0
0	1	0	0	0	0	0	0	0	0	0	0	0	0	0	0	0	0	0	0	0	1	0	1	0	0	0	0	0	0	0	0	0	0	0	0	0	0	0	0	0	0	0	0	0	0	0	0	0
0	0	0	0	0	0	0	0	0	0	0	0	0	0	0	0	0	0	0	0	0	0	0	0	0	0	0	0	1	1	0	0	0	0	0	0	0	0	0	0	0	0	0	0	0	0	0	0	0
0	0	0	0	0	0	0	0	0	1	0	0	0	0	0	0	0	0	0	0	0	0	0	0	0	0	0	1	1	0	0	0	0	0	0	0	0	0	0	0	0	0	0	0	0	0	0	0	0
0	0	0	0	0	0	1	0	0	0	0	0	1	0	0	0	0	0	1	0	0	0	0	0	0	0	0	0	0	0	1	0	1	0	0	0	0	0	0	0	0	0	0	0	0	0	0	0	0
0	0	0	0	0	0	0	0	0	0	0	0	0	0	0	0	0	0	0	0	0	0	0	0	0	0	0	0	1	0	0	0	1	0	0	0	0	1	0	0	0	0	0	0	0	0	0	0	0
0	0	0	0	0	0	0	0	0	0	0	1	0	0	0	0	0	0	0	1	0	1	0	0	0	0	0	0	0	0	1	0	0	0	0	0	0	0	0	0	0	0	0	0	0	0	0	0	0
0	1	0	0	0	0	0	0	0	0	0	1	0	0	0	1	0	0	0	0	0	0	0	0	0	0	0	0	1	1	0	0	0	0	0	0	0	0	0	0	0	0	0	0	0	0	0	0	0
0	0	0	0	0	0	0	0	0	0	0	0	0	0	0	0	0	0	0	0	0	0	0	0	0	0	0	0	0	0	1	0	0		0	0	1	0	0	0	0	0	0	0	1	0	0	0	0
0	0	0	0	0	0	0	0	0	0	0	0	0	0	0	0	0	0	0	0	1	0	0	0	0	0	0	0	0	0	0	0	0	0	0	0	0	0	0	0	0	0	0	1	0	0	0	1	0
0	0	0	0	0	0	0	0	0	0	0	0	0	0	0	1	1	0	0	0	0	0	0	0	0	0	1	0	0	0	0	0	0		0	0	0	0	0	0	0	0	0	0	0	0	1	0	0
0	0	0	0	0	0	0	0	0	0	1	0	0	0	0	0	0	0	0	0	0	0	0	0	0	0	1	0	0	0	0	0	1	0	0	0	0	0	0	0	0	0	0	0	0	0	0	0	0
1	0	0	0	0	0	0	1	0	0	0	0	0	0	0	0	0	0	0	0	0	0	0	0	0	0	0	0	0	0	1	0	0		0	0	0	0	0	0	0	0	0	0	1	0	0	0	0
0	0	0	0	0	0	0	0	0	0	0	1	0	0	0	0	0	0	0	0	0	1	1	0	0	0	0	0	0	0	0	0	0		0	0	0	0	0	0	0	0	0	0	0	1	1	0	0
0	0	0	0	0	0	0	0	0	0	0	0	0	0	0	0	0	0	1	1	0	0	0	0	0	0	0	1	0	0	0	0	1	0	0	0	0	0	0	0	0	1	0	0	0	0	0	0	0
0	0	0	0	0	0	0	0	0	0	0	0	0	0	0	0	0	0	0	0	0	0	0	0	0	0	0	0	0	0	0	0	0	0	0	1	0	0	0	1	0	0	0	0	0	0	0	0	0
0	0	0	0	1	1	0	0	0	0	0	0	0	0	0	0	0	0	1	0	0	0	0	0	0	0	0	0	0	0	0	0	0		0	0	0	0	0	0	0	0	0	0	1	0	0	0	0
0	0	0	0	0	0	0	1	0	0	1	0	0	0	0	0	0	0	0	0	0	0	0	0	0	0	0	1	0	0	0	0	0	0	0	0	0	0	0	0	0	1	0	0	0	0	0	0	0
0	0	0	0	0	0	0	0	0	0	0	0	0	0	0	0	0	0	0	0	0	0	0	0	0	0	0	0	0	0	0	0	0		0	0	0	0	1	0	0	0	0	0	0	0	1	0	0
0	0	0	0	0	1	1	0	0	0	0	0	1	0	0	0	0	0	0	1	0	0	0	0	0	0	1	1	0	0	1	0	0	0	0	0	0	0	0	0	0	0	0	0	0	0	0	0	0
0	0	0	0	1	0	0	0	0	0	0	0	0	0	0	0	0	0	0	0	1	0	1	0	0	1	0	0	0	0	0	0	0		0	0	0	0	0	0	0	0	0	0	0	0	0	0	0
0	1	0	0	0	0	0	0	0	0	0	0	0	0	0	0	0	0	0	0	0	0	0	0	0	0	0	0	0	0	0	1	0	0	0	0	0	0	0	0	0	0	1	1	0	0	1	0	0
0	1	0	0	0	0	0	0	0	0	0	0	0	0	0	0	0	0	0	0	0	0	0	0	0	0	0	0	0	0	0	0	0	0	0	0	0	0	0	1	0	0	0	0	0	0	0	0	0
0	0	0	0	0	0	0	0	0	0	0	0	1	0	0	0	0	0	0	0	0	0	1	0	0	0	0	1	1	0	0	0	0	0	0	0	0	0	0	1	0	0	0	0	1	0	0	0	0
0	0	0	0	0	0	0	0	0	0	0	1	0	0	0	0	0	0	0	0	0	0	1	0	0	0	0	0	0	0	0	0	0		0	0	0	0	0	0	0	0	0	0	0	0	0	1	0
0	0	0	0	0	0	0	1	1	0	0	0	0	0	0	0	0	0	0	0	0	0	0	0	0	0	0	0	0	0	0	0	0	0	0	0	0	0	0	1	0	0	0	0	0	0	0	0	0
0	2	0	0	0	0	0	0	0	0	0	0	1	0	0	0	0	0	0	0	0	0	0	0	0	0	0	0	0	0	0	0	0	0	0	0	0	0	0	0	0	0	0	0	0	0	0	1	0

## Sheet: Figure 1d, Supp.Table 2
connectivity rate
	D	DA1	DA2	DA3	DA4l	DA4m	DC1	DC2	DC3	DC4	DL1	DL2d	DL2v	DL3	DL4	DL5	DM1	DM2	DM3	DM4	DM5	DM6	DP1l	DP1m	V	VA1d	VA1v	VA2	VA3	VA4	VA5	VA6	VA7l	VA7m	VC1	VC2	VC3l	VC4	VL1	VL2a	VL2p	VM1	VM2	VM3	VM4	VM5d	VM5v	VM7d	VM7v
Dmel M	1.60116	4.65793	0.291121	0.727802	1.74672	0.436681	3.34789	1.74672	3.05677	2.32897	3.63901	1.4556	1.01892	1.01892	0.582242	3.49345	1.31004	2.91121	1.16448	1.16448	1.01892	3.34789	1.16448	4.22125	0.14556	2.91121	3.49345	0.291121	2.32897	0.873362	2.91121	3.34789	2.32897	1.4556	1.74672	1.60116	4.36681	2.03785	0.436681	3.63901	2.03785	1.31004	0.582242	1.4556	2.76565	2.76565	4.65793	2.32897	0
	D	DA1	DA2	DA3	DA4l	DA4m	DC1	DC2	DC3	DC4	DL1	DL2d	DL2v	DL3	DL4	DL5	DM1	DM2	DM3	DM4	DM5	DM6	DP1l	DP1m	V	VA1d	VA1v	VA2	VA3	VA4	VA5	VA6	VA7l	VA7m	VC1	VC2	VC3l	VC4	VL1	VL2a	VL2p	VM1	VM2	VM3	VM4	VM5d	VM5v	VM7d	VM7v
Dmel F	2.27273	3.97727	0.568182	0.426136	0.852273	0.710227	3.26705	1.84659	4.40341	2.27273	4.40341	0.994318	1.27841	0.426136	0.710227	2.98295	1.42045	1.5625	1.84659	2.13068	1.13636	2.98295	0.426136	2.13068	0.284091	5.25568	3.125	2.27273	3.125	1.13636	2.84091	3.97727	1.13636	1.13636	1.5625	1.13636	2.84091	1.70455	0.426136	4.26136	3.26705	1.98864	0.710227	0.568182	1.70455	2.69886	3.55114	1.93452	0.426136
	D	DA1	DA2	DA3	DA4l	DA4m	DC1	DC2	DC3	DC4	DL1	DL2d	DL2v	DL3	DL4	DL5	DM1	DM2	DM3	DM4	DM5	DM6	DP1l	DP1m	V	VA1d	VA1v	VA2	VA3	VA4	VA5	VA6	VA7l	VA7m	VC1	VC2	VC3l	VC4	VL1	VL2a	VL2p	VM1	VM2	VM3	VM4	VM5d	VM5v	VM7d	VM7v
Dsec	1.4881	3.86905	0	0.595238	1.19048	2.08333	1.93452	1.93452	1.33929	1.33929	4.01786	3.125	1.6369	1.04167	0.14881	3.42262	2.08333	2.67857	2.23214	1.6369	1.78571	2.08333	3.125	2.97619	0.14881	2.08333	2.52976	3.57143	3.42262	0.744048	4.16667	2.38095	2.97619	0.446429	0.892857	1.04167	2.08333	0.595238	0.595238	3.27381	2.08333	3.57143	2.23214	2.38095	3.27381	1.78571	1.78571	3.95095	0.892857
	D	DA1	DA2	DA3	DA4l	DA4m	DC1	DC2	DC3	DC4	DL1	DL2d	DL2v	DL3	DL4	DL5	DM1	DM2	DM3	DM4	DM5	DM6	DP1l	DP1m	V	VA1d	VA1v	VA2	VA3	VA4	VA5	VA6	VA7l	VA7m	VC1	VC2	VC3l	VC4	VL1	VL2a	VL2p	VM1	VM2	VM3	VM4	VM5d	VM5v	VM7d	VM7v
Dsim	2.45232	3.67847	0.544959	0.27248	0.544959	0.408719	4.22343	2.31608	4.49591	1.49864	2.99728	0.681199	1.22616	1.22616	0.27248	3.40599	1.22616	2.31608	1.63488	0.817439	0.953678	2.86104	1.08992	3.13351	0	2.86104	3.95095	1.90736	2.27248	1.08992	3.13351	2.99728	1.90736	0.817439	0.953678	3.67847	4.63215	2.45232	0.27248	1.77112	1.22616	2.58856	0.953678	1.49864	1.63488	2.0436	4.49591	3.95095	1.49864

## Sheet: Figure 2a,b
D. melanogaster male shuffle
component	variance explained Ellis_DMel_male	variance explained fixed	confidence interval lower	confidence interval higher
0	0.0623915	0.0606236	0.0554841	0.0670922
1	0.0515492	0.0553219	0.0510089	0.0599252
2	0.0483516	0.0514546	0.0479161	0.0553992
3	0.0474705	0.0482611	0.0450476	0.0517951
4	0.0454618	0.0454807	0.0425798	0.0486411
5	0.0418854	0.0430392	0.0405732	0.0459041
6	0.0409671	0.0407446	0.0385129	0.0434183
7	0.0400255	0.0386648	0.036481	0.0410803
8	0.0384895	0.036743	0.0346625	0.0390683
9	0.036312	0.0349173	0.0331158	0.0370372
10	0.0348843	0.0332081	0.0312867	0.0353137
11	0.0336143	0.0316111	0.029887	0.0335557
12	0.0290409	0.0300923	0.0283408	0.0318985
13	0.0287577	0.028669	0.027067	0.0304591
14	0.0281399	0.0272703	0.0257177	0.0290121
15	0.0262756	0.0259623	0.0244242	0.0275735
16	0.025042	0.0247138	0.0232048	0.0262356
17	0.0241113	0.0235453	0.0221023	0.0250105
18	0.0222419	0.0223797	0.0208426	0.0238398
19	0.0213106	0.021288	0.0199111	0.0226538
D. melanogaster male fixed
component	variance explained Ellis_DMel_male	variance explained shuffle	confidence interval lower	confidence interval higher
0	0.0623915	0.0451095	0.0419681	0.0493285
1	0.0515492	0.0420937	0.039705	0.045011
2	0.0483516	0.0398909	0.0377665	0.0423814
3	0.0474705	0.0380842	0.036234	0.0400273
4	0.0454618	0.0365312	0.0349568	0.0382967
5	0.0418854	0.035058	0.0335771	0.0365603
6	0.0409671	0.0337374	0.0323396	0.0352367
7	0.0400255	0.0325166	0.0311654	0.0337802
8	0.0384895	0.0313192	0.030007	0.0325741
9	0.036312	0.0302078	0.0290166	0.0314427
10	0.0348843	0.0291995	0.0280177	0.0303356
11	0.0336143	0.0282313	0.0272263	0.0292722
12	0.0290409	0.0273193	0.0262695	0.0283587
13	0.0287577	0.0263786	0.0253164	0.0273721
14	0.0281399	0.0255072	0.0245693	0.0265032
15	0.0262756	0.0246513	0.023739	0.0255396
16	0.025042	0.0238721	0.0229023	0.0247668
17	0.0241113	0.023088	0.0222192	0.0239885
18	0.0222419	0.0223237	0.0214709	0.0232663
19	0.0213106	0.0215797	0.0207894	0.0224416
D. melanogaster female fixed
component	variance explained Ellis_DMel_female	variance explained fixed	confidence interval lower	confidence interval higher
0	0.0610837	0.0607467	0.0550522	0.0681201
1	0.0547929	0.0554174	0.0511426	0.0605996
2	0.0496798	0.0515637	0.0478252	0.0555654
3	0.0483658	0.0483333	0.0449056	0.0518876
4	0.0452053	0.0455256	0.0426815	0.0488363
5	0.0421745	0.0430234	0.0403854	0.0459533
6	0.0403596	0.0407622	0.0383035	0.0433111
7	0.038869	0.0385469	0.0363114	0.0409482
8	0.0363162	0.036663	0.0345003	0.0389718
9	0.034143	0.0348189	0.0327263	0.0371865
10	0.0333822	0.033119	0.0311913	0.0352184
11	0.0319118	0.0315012	0.0295879	0.033407
12	0.0296877	0.029951	0.0282148	0.0318398
13	0.0277649	0.028517	0.0268056	0.0301808
14	0.0268157	0.0271296	0.0254142	0.0287539
15	0.0256227	0.0258007	0.0241768	0.0273764
16	0.0251883	0.0245411	0.023077	0.0261187
17	0.0231793	0.023355	0.0218041	0.0248792
18	0.0224758	0.0221586	0.0207053	0.0237634
19	0.0214076	0.0210657	0.0195648	0.0226217
D. melanogaster female shuffle
component	variance explained Ellis_DMel_female	variance explained shuffle	confidence interval lower	confidence interval higher
0	0.0610837	0.0447638	0.0416737	0.0489665
1	0.0547929	0.0418801	0.0395254	0.0446679
2	0.0496798	0.0397294	0.0377722	0.0421132
3	0.0483658	0.0379854	0.0362296	0.0397814
4	0.0452053	0.0364184	0.0348273	0.038182
5	0.0421745	0.0350118	0.0335129	0.0366076
6	0.0403596	0.0337095	0.0322785	0.035129
7	0.038869	0.0324482	0.0311057	0.0338043
8	0.0363162	0.0313236	0.0301345	0.0326716
9	0.034143	0.0302806	0.0291712	0.0314913
10	0.0333822	0.0292394	0.0281865	0.0304149
11	0.0319118	0.0282437	0.0271903	0.0293164
12	0.0296877	0.0273196	0.0263194	0.0283226
13	0.0277649	0.0264101	0.0254341	0.0274401
14	0.0268157	0.0255513	0.0246179	0.0265544
15	0.0256227	0.0246974	0.0237516	0.0256719
16	0.0251883	0.0239025	0.0229706	0.0247864
17	0.0231793	0.0231093	0.0221907	0.0239928
18	0.0224758	0.0223629	0.0215275	0.0232479
19	0.0214076	0.0216492	0.020814	0.0224713
D. simulans female fixed
component	variance explained Ellis_DSim_female	variance explained fixed	confidence interval lower	confidence interval higher
0	0.0633305	0.060952	0.0555245	0.0681647
1	0.0547676	0.0554637	0.0512376	0.0605165
2	0.0512271	0.0513268	0.0479842	0.0555404
3	0.0478417	0.0479879	0.0448433	0.0514411
4	0.0462773	0.0452686	0.0423574	0.0480942
5	0.04233	0.0428257	0.0404041	0.0454574
6	0.0404228	0.0406023	0.0381373	0.0432421
7	0.0363732	0.0385504	0.0363944	0.0408976
8	0.0360477	0.0366201	0.0345663	0.0389023
9	0.0350694	0.0349172	0.0329663	0.036987
10	0.0322927	0.033325	0.0315403	0.0353015
11	0.0311858	0.0317166	0.0299321	0.0335626
12	0.0301933	0.0302525	0.028456	0.0320023
13	0.0289367	0.0288286	0.0271284	0.0306366
14	0.0281702	0.02748	0.0259653	0.0290745
15	0.0267786	0.0261714	0.0246955	0.0276873
16	0.0248769	0.0249607	0.0235157	0.0263688
17	0.0237792	0.0237803	0.0223682	0.0252742
18	0.0221653	0.0226386	0.0212131	0.024059
19	0.0213657	0.0215591	0.0202054	0.0228809
D. simulans female shuffle
component	variance explained Ellis_DSim_female	variance explained shuffle	confidence interval lower	confidence interval higher
0	0.0633305	0.0455952	0.042497	0.0496907
1	0.0547676	0.0424715	0.0399437	0.045261
2	0.0512271	0.0402997	0.038374	0.0425467
3	0.0478417	0.038431	0.036644	0.0405466
4	0.0462773	0.0367715	0.0350803	0.038521
5	0.04233	0.0352734	0.0337127	0.0368395
6	0.0404228	0.0339477	0.0325117	0.0354303
7	0.0363732	0.0326487	0.0313202	0.0341655
8	0.0360477	0.0314921	0.0302217	0.0328071
9	0.0350694	0.0303557	0.0291394	0.0316642
10	0.0322927	0.0292902	0.0281743	0.030406
11	0.0311858	0.0282826	0.0272478	0.0294454
12	0.0301933	0.0273155	0.0262526	0.0284452
13	0.0289367	0.0264172	0.0254356	0.0274461
14	0.0281702	0.0255535	0.024616	0.0265894
15	0.0267786	0.0247077	0.023681	0.0257048
16	0.0248769	0.0238979	0.0229451	0.0248215
17	0.0237792	0.0230714	0.0221706	0.023971
18	0.0221653	0.0223115	0.0214034	0.0232488
19	0.0213657	0.0215526	0.0207044	0.0224224
D. sechellia female fixed
component	variance explained Ellis_DSec_female	variance explained fixed	confidence interval lower	confidence interval higher
0	0.0519064	0.0563229	0.0511511	0.0624653
1	0.0505768	0.0514895	0.0475284	0.0560735
2	0.0500243	0.0481198	0.0447731	0.051766
3	0.0468893	0.0453886	0.0421036	0.0486418
4	0.0436547	0.0428698	0.0402425	0.045804
5	0.041713	0.040748	0.0383112	0.0434228
6	0.0380909	0.0387599	0.0365856	0.0410643
7	0.0372829	0.036995	0.0350431	0.0391325
8	0.0331059	0.0353115	0.0333695	0.0373588
9	0.0326859	0.0337184	0.032007	0.035525
10	0.0318759	0.0321726	0.0304134	0.033941
11	0.0305119	0.0307901	0.0292085	0.0325679
12	0.0299741	0.0294742	0.0277764	0.0311542
13	0.0275622	0.0281964	0.0266305	0.0298559
14	0.0266556	0.026981	0.0255045	0.0285472
15	0.0255484	0.0258265	0.0244315	0.0271509
16	0.0249205	0.0247081	0.0233728	0.026091
17	0.0243283	0.0236844	0.0223903	0.0250104
18	0.0229293	0.0226515	0.0213642	0.0239639
19	0.0217963	0.0217145	0.0204906	0.0229294
D. sechellia female shuffle
component	variance explained Ellis_DSec_female	variance explained shuffle	confidence interval lower	confidence interval higher
0	0.0519064	0.0444942	0.0413467	0.0485592
1	0.0505768	0.0415024	0.0392795	0.0442965
2	0.0500243	0.0393888	0.0373093	0.041656
3	0.0468893	0.0375977	0.0357799	0.0396409
4	0.0436547	0.036102	0.0344923	0.0378844
5	0.041713	0.0346775	0.0330892	0.0363556
6	0.0380909	0.0333841	0.0320125	0.0348473
7	0.0372829	0.0321941	0.0309455	0.0335294
8	0.0331059	0.0310811	0.0299166	0.0323957
9	0.0326859	0.0300418	0.0289244	0.0311958
10	0.0318759	0.0290424	0.0280489	0.0301717
11	0.0305119	0.0280749	0.0270667	0.0292201
12	0.0299741	0.0271813	0.026204	0.0282037
13	0.0275622	0.0262946	0.0252778	0.0272672
14	0.0266556	0.0254658	0.0244535	0.0264051
15	0.0255484	0.0246499	0.0237665	0.0255551
16	0.0249205	0.0238508	0.0230065	0.0247423
17	0.0243283	0.023103	0.0222566	0.023975
18	0.0229293	0.0223383	0.0214584	0.0232011
19	0.0217963	0.0216085	0.0208406	0.0224638

## Sheet: Figure 2c, Supp. Figure 5
	Hayashi Dmel Female	Hayashi Dmel Female shuffle	Hayashi D mel Female fixed	Ellis Dmel Female	Ellis Dmel Female shuffle	Ellis Dmel Female fixed	Ellis Dmel Male	Ellis Dmel Male shuffle	Ellis Dmel Male fixed	Ellis Dsec	Ellis Dsec shuffle	Ellis Dsec fixed	Ellis Dsim	Ellis Dsim shuffle	Ellis Dsim fixed
Hayashi Dmel Female	0	0.230064	0.0845822	0.165927	0.243169	0.170876	0.174747	0.222688	0.191695	0.20103	0.227299	0.211043	0.167408	0.248283	0.17666
Hayashi Dmel Female shuffle	0.230064	0	0.251818	0.241114	0.126355	0.240045	0.25206	0.153742	0.283257	0.239542	0.143807	0.249637	0.262422	0.143807	0.27192
Hayashi D mel Female fixed	0.0845822	0.251818	0	0.172936	0.262095	0.172478	0.182729	0.242097	0.199343	0.206932	0.249706	0.212911	0.17112	0.265223	0.173369
Ellis Dmel Female	0.165927	0.241114	0.172936	0	0.255198	0.0765784	0.147126	0.233083	0.168658	0.214363	0.219032	0.222641	0.156867	0.251051	0.155649
Ellis Dmel Female shuffle	0.243169	0.126355	0.262095	0.255198	0	0.250605	0.260611	0.115316	0.285974	0.226794	0.124677	0.241662	0.264687	0.135914	0.274366
Ellis Dmel Female fixed	0.170876	0.240045	0.172478	0.0765784	0.250605	0	0.16086	0.223744	0.18664	0.202888	0.203326	0.212934	0.173819	0.244101	0.173496
Ellis Dmel Male	0.174747	0.25206	0.182729	0.147126	0.260611	0.16086	0	0.237657	0.091643	0.216335	0.233334	0.243676	0.160737	0.256017	0.164947
Ellis Dmel Male shuffle	0.222688	0.153742	0.242097	0.233083	0.115316	0.223744	0.237657	0	0.266267	0.227774	0.11101	0.243587	0.256038	0.12606	0.267556
Ellis Dmel Male fixed	0.191695	0.283257	0.199343	0.168658	0.285974	0.18664	0.091643	0.266267	0	0.231651	0.264617	0.258398	0.167737	0.295319	0.171015
Ellis Dsec	0.20103	0.239542	0.206932	0.214363	0.226794	0.202888	0.216335	0.227774	0.231651	0	0.225762	0.0923318	0.241181	0.238809	0.253124
Ellis Dsec shuffle	0.227299	0.143807	0.249706	0.219032	0.124677	0.203326	0.233334	0.11101	0.264617	0.225762	0	0.234546	0.253794	0.121173	0.260016
Ellis Dsec fixed	0.211043	0.249637	0.212911	0.222641	0.241662	0.212934	0.243676	0.243587	0.258398	0.0923318	0.234546	0	0.25584	0.247959	0.25956
Ellis Dsim	0.167408	0.262422	0.17112	0.156867	0.264687	0.173819	0.160737	0.256038	0.167737	0.241181	0.253794	0.25584	0	0.265063	0.0795887
Ellis Dsim shuffle	0.248283	0.143807	0.265223	0.251051	0.135914	0.244101	0.256017	0.12606	0.295319	0.238809	0.121173	0.247959	0.265063	0	0.280635
Ellis Dsim fixed	0.17666	0.27192	0.173369	0.155649	0.274366	0.173496	0.164947	0.267556	0.171015	0.253124	0.260016	0.25956	0.0795887	0.280635	0

## Sheet: Figure 2d
glomerulus	fixed_kc_greater	fixed_pn_fixed_kc_greater	fixed_kc_less	fixed_pn_fixed_kc_less
d	1	1	0.443	0.437
da1	0.002	0.98	1	0.751
da2	0.874	1	0	0.144
da3	1	0.699	0.005	1
da4l	0.999	0.962	0.16	0.899
da4m	0.733	0.001	0.937	1
dc1	1	1	0.896	0.042
dc2	0.875	0.986	0.866	0.836
dc3	0.878	1	0.311	0.001
dc4	0.772	1	0.291	0.12
dl1	0	0.679	1	0.997
dl2d	0.039	0	1	1
dl2v	0.01	0.407	0.629	0.996
dl3	1	0.699	0.075	0.997
dl4	0.941	0.998	0	0.435
dl5	0.012	0.808	1	0.937
dl6	1	0.315	0	1
dm1	0.74	0.142	0.949	1
dm2	0.198	0.825	1	0.994
dm3	0.626	0.28	0.984	1
dm4	0.98	0.612	0.629	1
dm5	0.952	0.992	0.788	0.997
dm6	1	1	0.945	0.158
dp1l	0.032	0	1	1
dp1m	0.063	0.959	1	0.994
v	1	0.758	0	1
va1d	1	1	0.953	0.172
va1v	0.329	0.997	0.997	0.381
va2	0.002	0.013	1	1
va3	0.968	0.407	1	1
va4	1	0.964	0.013	0.791
va5	0	0.186	1	0.999
va6	1	1	0.994	0.462
va7l	0.069	0.143	1	1
va7m	1	1	0.002	0.035
vc1	0.939	1	0.042	0.106
vc2	0.996	1	0.076	0.491
vc3l	0.766	1	0.953	0.111
vc4	0.458	1	0.008	0.004
vl1	1	0.394	0.006	1
vl2a	0.029	0.96	1	1
vl2p	0.863	0.994	0.871	0.675
vm1	0.008	0.103	1	1
vm2	0.619	0.052	0.973	1
vm3	0.476	0.038	0.995	1
vm4	0.019	0.204	1	1
vm5d	1	0.998	0.777	0.682
vm5v	0.783	1	0.775	0.002
vm6	1	0.719	0.174	0.995
vm7d	1	1	0.878	0.235
vm7v	1	0.036	0.036	1

## Sheet: Figure 2f
	comparison	ratio	p-value	Log fold change (base 2)	-Log p-value (base 10)
0	Ellis Mel Male vs. Ellis Mel Female d	0.6875	0.42596	-0.540568	0.853411
1	Ellis Mel Male vs. Ellis Mel Female da1	1.10714	0.778245	0.146841	0.250714
2	Ellis Mel Male vs. Ellis Mel Female da2	0.5	0.685144	-1	0.378126
3	Ellis Mel Male vs. Ellis Mel Female da3	1.66667	0.723804	0.736966	0.323235
4	Ellis Mel Male vs. Ellis Mel Female da4l	2	0.227128	1	1.48224
5	Ellis Mel Male vs. Ellis Mel Female da4m	0.6	0.723804	-0.736966	0.323235
6	Ellis Mel Male vs. Ellis Mel Female dc1	0.956522	1	-0.0641303	0
7	Ellis Mel Male vs. Ellis Mel Female dc2	0.923077	1	-0.115477	0
8	Ellis Mel Male vs. Ellis Mel Female dc3	0.677419	0.180626	-0.561879	1.71133
9	Ellis Mel Male vs. Ellis Mel Female dc4	1	1	0	0
10	Ellis Mel Male vs. Ellis Mel Female dl1	0.8	0.464853	-0.321928	0.766034
11	Ellis Mel Male vs. Ellis Mel Female dl2d	1.42857	0.621459	0.514573	0.475686
12	Ellis Mel Male vs. Ellis Mel Female dl2v	0.777778	0.799596	-0.36257	0.223649
13	Ellis Mel Male vs. Ellis Mel Female dl3	2	0.502847	1	0.687469
14	Ellis Mel Male vs. Ellis Mel Female dl4	0.8	1	-0.321928	0
15	Ellis Mel Male vs. Ellis Mel Female dl5	1.14286	0.752047	0.192645	0.284956
16	Ellis Mel Male vs. Ellis Mel Female dl6	0	1	#NAME?	0
17	Ellis Mel Male vs. Ellis Mel Female dm1	0.9	1	-0.152003	0
18	Ellis Mel Male vs. Ellis Mel Female dm2	1.81818	0.133653	0.862496	2.01251
19	Ellis Mel Male vs. Ellis Mel Female dm3	0.615385	0.370388	-0.70044	0.993203
20	Ellis Mel Male vs. Ellis Mel Female dm4	0.666667	0.49234	-0.584963	0.708586
21	Ellis Mel Male vs. Ellis Mel Female dm5	0.875	1	-0.192645	0
22	Ellis Mel Male vs. Ellis Mel Female dm6	1.09524	0.873268	0.131245	0.135512
23	Ellis Mel Male vs. Ellis Mel Female dp1l	2.66667	0.220085	1.41504	1.51374
24	Ellis Mel Male vs. Ellis Mel Female dp1m	1.93333	0.0368548	0.95109	3.30077
25	Ellis Mel Male vs. Ellis Mel Female v	0.5	1	-1	0
26	Ellis Mel Male vs. Ellis Mel Female va1d	0.542857	0.0275362	-0.881356	3.59226
27	Ellis Mel Male vs. Ellis Mel Female va1v	1.09091	0.875676	0.125531	0.132759
28	Ellis Mel Male vs. Ellis Mel Female va2	0.125	0.00103174	-3	6.87651
29	Ellis Mel Male vs. Ellis Mel Female va3	0.727273	0.394265	-0.459432	0.930733
30	Ellis Mel Male vs. Ellis Mel Female va4	0.75	0.786786	-0.415037	0.239798
31	Ellis Mel Male vs. Ellis Mel Female va5	1	1	0	0
32	Ellis Mel Male vs. Ellis Mel Female va6	0.821429	0.549227	-0.283793	0.599243
33	Ellis Mel Male vs. Ellis Mel Female va7l	2	0.139211	1	1.97176
34	Ellis Mel Male vs. Ellis Mel Female va7m	1.25	0.810238	0.321928	0.210428
35	Ellis Mel Male vs. Ellis Mel Female vc1	1.09091	1	0.125531	0
36	Ellis Mel Male vs. Ellis Mel Female vc2	1.375	0.639452	0.459432	0.447144
37	Ellis Mel Male vs. Ellis Mel Female vc3l	1.5	0.173314	0.584963	1.75265
38	Ellis Mel Male vs. Ellis Mel Female vc4	1.16667	0.839757	0.222392	0.174643
39	Ellis Mel Male vs. Ellis Mel Female vl1	1	1	0	0
40	Ellis Mel Male vs. Ellis Mel Female vl2a	0.862069	0.66113	-0.214125	0.413804
41	Ellis Mel Male vs. Ellis Mel Female vl2p	0.666667	0.288407	-0.584963	1.24338
42	Ellis Mel Male vs. Ellis Mel Female vm1	0.642857	0.390848	-0.63743	0.939438
43	Ellis Mel Male vs. Ellis Mel Female vm2	0.8	1	-0.321928	0
44	Ellis Mel Male vs. Ellis Mel Female vm3	2.5	0.171891	1.32193	1.7609
45	Ellis Mel Male vs. Ellis Mel Female vm4	1.58333	0.261735	0.662965	1.34042
46	Ellis Mel Male vs. Ellis Mel Female vm5d	1	1	0	0
47	Ellis Mel Male vs. Ellis Mel Female vm5v	1.28	0.39112	0.356144	0.938741
48	Ellis Mel Male vs. Ellis Mel Female vm6	1	1	0	0
49	Ellis Mel Male vs. Ellis Mel Female vm7d	0.761905	0.490576	-0.392317	0.712174
50	Ellis Mel Male vs. Ellis Mel Female vm7v	0	0.24813	#NAME?	1.3938
51	Ellis Mel Male vs. Ellis Sech d	1.1	0.823905	0.137504	0.1937
52	Ellis Mel Male vs. Ellis Sech da1	1.29167	0.247095	0.369234	1.39798
53	Ellis Mel Male vs. Ellis Sech da2	0	0.235112	#NAME?	1.44769
54	Ellis Mel Male vs. Ellis Sech da3	1.25	0.745023	0.321928	0.29434
55	Ellis Mel Male vs. Ellis Sech da4l	1.5	0.361438	0.584963	1.01766
56	Ellis Mel Male vs. Ellis Sech da4m	0.214286	0.0115988	-2.22239	4.45686
57	Ellis Mel Male vs. Ellis Sech dc1	1.69231	0.0804508	0.758992	2.52011
58	Ellis Mel Male vs. Ellis Sech dc2	0.923077	1	-0.115477	0
59	Ellis Mel Male vs. Ellis Sech dc3	2.33333	0.0215144	1.22239	3.83903
60	Ellis Mel Male vs. Ellis Sech dc4	1.77778	0.147839	0.830075	1.91163
61	Ellis Mel Male vs. Ellis Sech dl1	0.888889	0.881553	-0.169925	0.12607
62	Ellis Mel Male vs. Ellis Sech dl2d	0.47619	0.063934	-1.07039	2.7499
63	Ellis Mel Male vs. Ellis Sech dl2v	0.636364	0.474275	-0.652077	0.745969
64	Ellis Mel Male vs. Ellis Sech dl3	0.857143	1	-0.222392	0
65	Ellis Mel Male vs. Ellis Sech dl4	4	0.203624	2	1.59148
66	Ellis Mel Male vs. Ellis Sech dl5	1.04348	0.757945	0.0614005	0.277144
67	Ellis Mel Male vs. Ellis Sech dl6	0	1	#NAME?	0
68	Ellis Mel Male vs. Ellis Sech dm1	0.642857	0.396125	-0.63743	0.926025
69	Ellis Mel Male vs. Ellis Sech dm2	1.11111	0.613857	0.152003	0.487993
70	Ellis Mel Male vs. Ellis Sech dm3	0.533333	0.201658	-0.906891	1.60118
71	Ellis Mel Male vs. Ellis Sech dm4	0.727273	0.64252	-0.459432	0.442357
72	Ellis Mel Male vs. Ellis Sech dm5	0.583333	0.351914	-0.777608	1.04437
73	Ellis Mel Male vs. Ellis Sech dm6	1.64286	0.0876631	0.716207	2.43425
74	Ellis Mel Male vs. Ellis Sech dp1l	0.380952	0.0210019	-1.39232	3.86314
75	Ellis Mel Male vs. Ellis Sech dp1m	1.45	0.128792	0.536053	2.04955
76	Ellis Mel Male vs. Ellis Sech v	1	1	0	0
77	Ellis Mel Male vs. Ellis Sech va1d	1.35714	0.364278	0.440573	1.00984
78	Ellis Mel Male vs. Ellis Sech va1v	1.41176	0.191226	0.4975	1.6543
79	Ellis Mel Male vs. Ellis Sech va2	0.0833333	7.08e-06	-3.58496	11.8584
80	Ellis Mel Male vs. Ellis Sech va3	0.695652	0.400433	-0.523562	0.915208
81	Ellis Mel Male vs. Ellis Sech va4	1.2	0.765865	0.263034	0.266749
82	Ellis Mel Male vs. Ellis Sech va5	0.740741	0.43944	-0.432959	0.822255
83	Ellis Mel Male vs. Ellis Sech va6	1.4375	0.182073	0.523562	1.70335
84	Ellis Mel Male vs. Ellis Sech va7l	0.8	0.727579	-0.321928	0.318033
85	Ellis Mel Male vs. Ellis Sech va7m	3.33333	0.0480771	1.73697	3.03495
86	Ellis Mel Male vs. Ellis Sech vc1	2	0.148816	1	1.90505
87	Ellis Mel Male vs. Ellis Sech vc2	1.57143	0.338066	0.652077	1.08451
88	Ellis Mel Male vs. Ellis Sech vc3l	2.14286	0.00655058	1.09954	5.0282
89	Ellis Mel Male vs. Ellis Sech vc4	3.5	0.0144601	1.80735	4.23636
90	Ellis Mel Male vs. Ellis Sech vl1	0.75	1	-0.415037	0
91	Ellis Mel Male vs. Ellis Sech vl2a	1.13636	0.537509	0.184425	0.620809
92	Ellis Mel Male vs. Ellis Sech vl2p	1.07692	0.842696	0.106915	0.17115
93	Ellis Mel Male vs. Ellis Sech vm1	0.391304	0.0170559	-1.35364	4.07126
94	Ellis Mel Male vs. Ellis Sech vm2	0.266667	0.0174867	-1.90689	4.04631
95	Ellis Mel Male vs. Ellis Sech vm3	0.625	0.316786	-0.678072	1.14953
96	Ellis Mel Male vs. Ellis Sech vm4	0.863636	0.869551	-0.211504	0.139779
97	Ellis Mel Male vs. Ellis Sech vm5d	1.58333	0.190352	0.662965	1.65888
98	Ellis Mel Male vs. Ellis Sech vm5v	2.66667	0.000730021	1.41504	7.22244
99	Ellis Mel Male vs. Ellis Sech vm6	0.625	0.577047	-0.678072	0.549832
100	Ellis Mel Male vs. Ellis Sech vm7d	1.23077	0.564142	0.29956	0.572449
101	Ellis Mel Male vs. Ellis Sech vm7v	0	0.0305126	#NAME?	3.48961
102	Ellis Mel Male vs. Ellis Sim d	0.52381	0.0959528	-0.932886	2.3439
103	Ellis Mel Male vs. Ellis Sim da1	1.19231	0.56768	0.253757	0.566198
104	Ellis Mel Male vs. Ellis Sim da2	0.5	0.685144	-1	0.378126
105	Ellis Mel Male vs. Ellis Sim da3	5	0.215234	2.32193	1.53603
106	Ellis Mel Male vs. Ellis Sim da4l	1.2	0.827018	0.263034	0.189929
107	Ellis Mel Male vs. Ellis Sim da4m	1	1	0	0
108	Ellis Mel Male vs. Ellis Sim dc1	0.916667	0.875676	-0.125531	0.132759
109	Ellis Mel Male vs. Ellis Sim dc2	0.545455	0.105549	-0.874469	2.24858
110	Ellis Mel Male vs. Ellis Sim dc3	0.583333	0.0446138	-0.777608	3.10971
111	Ellis Mel Male vs. Ellis Sim dc4	1.06667	1	0.0931094	0
112	Ellis Mel Male vs. Ellis Sim dl1	1.04348	1	0.0614005	0
113	Ellis Mel Male vs. Ellis Sim dl2d	2	0.292477	1	1.22937
114	Ellis Mel Male vs. Ellis Sim dl2v	0.777778	0.799596	-0.36257	0.223649
115	Ellis Mel Male vs. Ellis Sim dl3	0.75	0.786786	-0.415037	0.239798
116	Ellis Mel Male vs. Ellis Sim dl4	2	0.685144	1	0.378126
117	Ellis Mel Male vs. Ellis Sim dl5	0.923077	0.880026	-0.115477	0.127804
118	Ellis Mel Male vs. Ellis Sim dl6	0	1	#NAME?	0
119	Ellis Mel Male vs. Ellis Sim dm1	1.125	1	0.169925	0
120	Ellis Mel Male vs. Ellis Sim dm2	1	1	0	0
121	Ellis Mel Male vs. Ellis Sim dm3	0.727273	0.639452	-0.459432	0.447144
122	Ellis Mel Male vs. Ellis Sim dm4	1.6	0.574666	0.678072	0.553966
123	Ellis Mel Male vs. Ellis Sim dm5	0.304348	0.00373404	-1.71621	5.59026
124	Ellis Mel Male vs. Ellis Sim dm6	1.04545	1	0.0641303	0
125	Ellis Mel Male vs. Ellis Sim dp1l	1.14286	1	0.192645	0
126	Ellis Mel Male vs. Ellis Sim dp1m	1.70588	0.0839306	0.770518	2.47776
127	Ellis Mel Male vs. Ellis Sim v	0	1	#NAME?	0
128	Ellis Mel Male vs. Ellis Sim va1d	0.826087	0.625165	-0.275634	0.46974
129	Ellis Mel Male vs. Ellis Sim va1v	1.04348	1	0.0614005	0
130	Ellis Mel Male vs. Ellis Sim va2	0.181818	0.0204111	-2.45943	3.89168
131	Ellis Mel Male vs. Ellis Sim va3	0.8	0.600809	-0.321928	0.509478
132	Ellis Mel Male vs. Ellis Sim va4	1.2	1	0.263034	0
133	Ellis Mel Male vs. Ellis Sim va5	0.8	0.527282	-0.321928	0.640019
134	Ellis Mel Male vs. Ellis Sim va6	1.21053	0.625165	0.275634	0.46974
135	Ellis Mel Male vs. Ellis Sim va7l	1.45455	0.42596	0.540568	0.853411
136	Ellis Mel Male vs. Ellis Sim va7m	0.625	0.310661	-0.678072	1.16905
137	Ellis Mel Male vs. Ellis Sim vc1	0.923077	1	-0.115477	0
138	Ellis Mel Male vs. Ellis Sim vc2	0.647059	0.327379	-0.628031	1.11664
139	Ellis Mel Male vs. Ellis Sim vc3l	0.857143	0.588152	-0.222392	0.53077
140	Ellis Mel Male vs. Ellis Sim vc4	0.777778	0.581032	-0.36257	0.54295
141	Ellis Mel Male vs. Ellis Sim vl1	3	0.623123	1.58496	0.473012
142	Ellis Mel Male vs. Ellis Sim vl2a	2.5	0.0123013	1.32193	4.39805
143	Ellis Mel Male vs. Ellis Sim vl2p	0.933333	1	-0.0995357	0
144	Ellis Mel Male vs. Ellis Sim vm1	0.45	0.0522436	-1.152	2.95184
145	Ellis Mel Male vs. Ellis Sim vm2	0.363636	0.111597	-1.45943	2.19286
146	Ellis Mel Male vs. Ellis Sim vm3	1.66667	0.445158	0.736966	0.809326
147	Ellis Mel Male vs. Ellis Sim vm4	2.71429	0.024011	1.44057	3.72925
148	Ellis Mel Male vs. Ellis Sim vm5d	1.58333	0.261735	0.662965	1.34042
149	Ellis Mel Male vs. Ellis Sim vm5v	0.864865	0.596975	-0.209453	0.51588
150	Ellis Mel Male vs. Ellis Sim vm6	0.5	0.292477	-1	1.22937
151	Ellis Mel Male vs. Ellis Sim vm7d	0.551724	0.0567036	-0.857981	2.86992
152	Ellis Mel Male vs. Ellis Sim vm7v	0	1	#NAME?	0
153	Ellis Mel Female vs. Ellis Sech d	1.6	0.223935	0.678072	1.4964
154	Ellis Mel Female vs. Ellis Sech da1	1.16667	0.459571	0.222392	0.777462
155	Ellis Mel Female vs. Ellis Sech da2	0	0.0547085	#NAME?	2.90574
156	Ellis Mel Female vs. Ellis Sech da3	0.75	1	-0.415037	0
157	Ellis Mel Female vs. Ellis Sech da4l	0.75	0.788185	-0.415037	0.238022
158	Ellis Mel Female vs. Ellis Sech da4m	0.357143	0.0596609	-1.48543	2.81908
159	Ellis Mel Female vs. Ellis Sech dc1	1.76923	0.0571205	0.823122	2.86259
160	Ellis Mel Female vs. Ellis Sech dc2	1	1	0	0
161	Ellis Mel Female vs. Ellis Sech dc3	3.44444	0.000105671	1.78427	9.15518
162	Ellis Mel Female vs. Ellis Sech dc4	1.77778	0.147839	0.830075	1.91163
163	Ellis Mel Female vs. Ellis Sech dl1	1.11111	0.568867	0.152003	0.564109
164	Ellis Mel Female vs. Ellis Sech dl2d	0.333333	0.0106945	-1.58496	4.53802
165	Ellis Mel Female vs. Ellis Sech dl2v	0.818182	0.820972	-0.289507	0.197266
166	Ellis Mel Female vs. Ellis Sech dl3	0.428571	0.339844	-1.22239	1.07927
167	Ellis Mel Female vs. Ellis Sech dl4	5	0.112651	2.32193	2.18346
168	Ellis Mel Female vs. Ellis Sech dl5	0.913043	1	-0.131245	0
169	Ellis Mel Female vs. Ellis Sech dl6	1	1	0	0
170	Ellis Mel Female vs. Ellis Sech dm1	0.714286	0.533358	-0.485427	0.628563
171	Ellis Mel Female vs. Ellis Sech dm2	0.611111	0.253778	-0.710493	1.3713
172	Ellis Mel Female vs. Ellis Sech dm3	0.866667	0.847167	-0.206451	0.165858
173	Ellis Mel Female vs. Ellis Sech dm4	1.09091	0.830944	0.125531	0.185193
174	Ellis Mel Female vs. Ellis Sech dm5	0.666667	0.496514	-0.584963	0.700144
175	Ellis Mel Female vs. Ellis Sech dm6	1.5	0.162789	0.584963	1.8153
176	Ellis Mel Female vs. Ellis Sech dp1l	0.142857	0.000213936	-2.80735	8.44984
177	Ellis Mel Female vs. Ellis Sech dp1m	0.75	0.596532	-0.415037	0.516622
178	Ellis Mel Female vs. Ellis Sech v	2	0.613468	1	0.488627
179	Ellis Mel Female vs. Ellis Sech va1d	2.5	0.000724388	1.32193	7.23018
180	Ellis Mel Female vs. Ellis Sech va1v	1.29412	0.31751	0.371969	1.14725
181	Ellis Mel Female vs. Ellis Sech va2	0.666667	0.318252	-0.584963	1.14491
182	Ellis Mel Female vs. Ellis Sech va3	0.956522	1	-0.0641303	0
183	Ellis Mel Female vs. Ellis Sech va4	1.6	0.405371	0.678072	0.902952
184	Ellis Mel Female vs. Ellis Sech va5	0.740741	0.43944	-0.432959	0.822255
185	Ellis Mel Female vs. Ellis Sech va6	1.75	0.0384449	0.807355	3.25853
186	Ellis Mel Female vs. Ellis Sech va7l	0.4	0.0317305	-1.32193	3.45048
187	Ellis Mel Female vs. Ellis Sech va7m	2.66667	0.131061	1.41504	2.03209
188	Ellis Mel Female vs. Ellis Sech vc1	1.83333	0.217841	0.874469	1.52399
189	Ellis Mel Female vs. Ellis Sech vc2	1.14286	0.795466	0.192645	0.228827
190	Ellis Mel Female vs. Ellis Sech vc3l	1.42857	0.282488	0.514573	1.26412
191	Ellis Mel Female vs. Ellis Sech vc4	3	0.0401153	1.58496	3.216
192	Ellis Mel Female vs. Ellis Sech vl1	0.75	1	-0.415037	0
193	Ellis Mel Female vs. Ellis Sech vl2a	1.31818	0.232489	0.398549	1.45891
194	Ellis Mel Female vs. Ellis Sech vl2p	1.61538	0.151082	0.691878	1.88993
195	Ellis Mel Female vs. Ellis Sech vm1	0.608696	0.227325	-0.716207	1.48137
196	Ellis Mel Female vs. Ellis Sech vm2	0.333333	0.0382639	-1.58496	3.26325
197	Ellis Mel Female vs. Ellis Sech vm3	0.25	0.010561	-2	4.55059
198	Ellis Mel Female vs. Ellis Sech vm4	0.545455	0.111419	-0.874469	2.19445
199	Ellis Mel Female vs. Ellis Sech vm5d	1.58333	0.190352	0.662965	1.65888
200	Ellis Mel Female vs. Ellis Sech vm5v	2.08333	0.0162856	1.05889	4.11748
201	Ellis Mel Female vs. Ellis Sech vm6	0.625	0.577047	-0.678072	0.549832
202	Ellis Mel Female vs. Ellis Sech vm7d	1.61538	0.151082	0.691878	1.88993
203	Ellis Mel Female vs. Ellis Sech vm7v	0.5	0.504686	-1	0.68382
204	Ellis Mel Female vs. Ellis Sim d	0.761905	0.490576	-0.392317	0.712174
205	Ellis Mel Female vs. Ellis Sim da1	1.07692	0.883851	0.106915	0.123466
206	Ellis Mel Female vs. Ellis Sim da2	1	1	0	0
207	Ellis Mel Female vs. Ellis Sim da3	3	0.623123	1.58496	0.473012
208	Ellis Mel Female vs. Ellis Sim da4l	0.6	0.445158	-0.736966	0.809326
209	Ellis Mel Female vs. Ellis Sim da4m	1.66667	0.723804	0.736966	0.323235
210	Ellis Mel Female vs. Ellis Sim dc1	0.958333	1	-0.0614005	0
211	Ellis Mel Female vs. Ellis Sim dc2	0.590909	0.156187	-0.758992	1.8567
212	Ellis Mel Female vs. Ellis Sim dc3	0.861111	0.592668	-0.215729	0.523121
213	Ellis Mel Female vs. Ellis Sim dc4	1.06667	1	0.0931094	0
214	Ellis Mel Female vs. Ellis Sim dl1	1.30435	0.376551	0.383329	0.976702
215	Ellis Mel Female vs. Ellis Sim dl2d	1.4	0.770974	0.485427	0.2601
216	Ellis Mel Female vs. Ellis Sim dl2v	1	1	0	0
217	Ellis Mel Female vs. Ellis Sim dl3	0.375	0.220085	-1.41504	1.51374
218	Ellis Mel Female vs. Ellis Sim dl4	2.5	0.449003	1.32193	0.800726
219	Ellis Mel Female vs. Ellis Sim dl5	0.807692	0.535045	-0.308122	0.625404
220	Ellis Mel Female vs. Ellis Sim dl6	0	1	#NAME?	0
221	Ellis Mel Female vs. Ellis Sim dm1	1.25	0.810238	0.321928	0.210428
222	Ellis Mel Female vs. Ellis Sim dm2	0.55	0.133653	-0.862496	2.01251
223	Ellis Mel Female vs. Ellis Sim dm3	1.18182	0.833788	0.241008	0.181776
224	Ellis Mel Female vs. Ellis Sim dm4	2.4	0.134935	1.26303	2.00296
225	Ellis Mel Female vs. Ellis Sim dm5	0.347826	0.00792682	-1.52356	4.8375
226	Ellis Mel Female vs. Ellis Sim dm6	0.954545	1	-0.0671142	0
227	Ellis Mel Female vs. Ellis Sim dp1l	0.428571	0.337551	-1.22239	1.08604
228	Ellis Mel Female vs. Ellis Sim dp1m	0.882353	0.854132	-0.180572	0.15767
229	Ellis Mel Female vs. Ellis Sim v	0	0.498753	#NAME?	0.695644
230	Ellis Mel Female vs. Ellis Sim va1d	1.52174	0.117875	0.605721	2.13813
231	Ellis Mel Female vs. Ellis Sim va1v	0.956522	1	-0.0641303	0
232	Ellis Mel Female vs. Ellis Sim va2	1.45455	0.42596	0.540568	0.853411
233	Ellis Mel Female vs. Ellis Sim va3	1.1	0.870681	0.137504	0.138479
234	Ellis Mel Female vs. Ellis Sim va4	1.6	0.574666	0.678072	0.553966
235	Ellis Mel Female vs. Ellis Sim va5	0.8	0.527282	-0.321928	0.640019
236	Ellis Mel Female vs. Ellis Sim va6	1.47368	0.213996	0.559427	1.5418
237	Ellis Mel Female vs. Ellis Sim va7l	0.727273	0.639452	-0.459432	0.447144
238	Ellis Mel Female vs. Ellis Sim va7m	0.5	0.139211	-1	1.97176
239	Ellis Mel Female vs. Ellis Sim vc1	0.846154	0.833788	-0.241008	0.181776
240	Ellis Mel Female vs. Ellis Sim vc2	0.470588	0.0967867	-1.08746	2.33525
241	Ellis Mel Female vs. Ellis Sim vc3l	0.571429	0.0414317	-0.807355	3.18371
242	Ellis Mel Female vs. Ellis Sim vc4	0.666667	0.342811	-0.584963	1.07058
243	Ellis Mel Female vs. Ellis Sim vl1	3	0.623123	1.58496	0.473012
244	Ellis Mel Female vs. Ellis Sim vl2a	2.9	0.00206855	1.53605	6.18091
245	Ellis Mel Female vs. Ellis Sim vl2p	1.4	0.382727	0.485427	0.960433
246	Ellis Mel Female vs. Ellis Sim vm1	0.7	0.370369	-0.514573	0.993254
247	Ellis Mel Female vs. Ellis Sim vm2	0.454545	0.200869	-1.1375	1.6051
248	Ellis Mel Female vs. Ellis Sim vm3	0.666667	0.750791	-0.584963	0.286628
249	Ellis Mel Female vs. Ellis Sim vm4	1.71429	0.347515	0.777608	1.05695
250	Ellis Mel Female vs. Ellis Sim vm5d	1.58333	0.261735	0.662965	1.34042
251	Ellis Mel Female vs. Ellis Sim vm5v	0.675676	0.128273	-0.565597	2.0536
252	Ellis Mel Female vs. Ellis Sim vm6	0.5	0.292477	-1	1.22937
253	Ellis Mel Female vs. Ellis Sim vm7d	0.724138	0.290036	-0.465664	1.23775
254	Ellis Mel Female vs. Ellis Sim vm7v	3	0.623123	1.58496	0.473012
255	Ellis Sech vs. Ellis Sim d	0.47619	0.0384272	-1.07039	3.25899
256	Ellis Sech vs. Ellis Sim da1	0.923077	0.652176	-0.115477	0.427441
257	Ellis Sech vs. Ellis Sim da2	0	0.0547085	#NAME?	2.90574
258	Ellis Sech vs. Ellis Sim da3	4	0.373022	2	0.986117
259	Ellis Sech vs. Ellis Sim da4l	0.8	0.632869	-0.321928	0.457492
260	Ellis Sech vs. Ellis Sim da4m	4.66667	0.0115988	2.22239	4.45686
261	Ellis Sech vs. Ellis Sim dc1	0.541667	0.0399883	-0.884523	3.21917
262	Ellis Sech vs. Ellis Sim dc2	0.590909	0.0804508	-0.758992	2.52011
263	Ellis Sech vs. Ellis Sim dc3	0.25	6.18e-06	-2	11.9949
264	Ellis Sech vs. Ellis Sim dc4	0.6	0.206892	-0.736966	1.57556
265	Ellis Sech vs. Ellis Sim dl1	1.17391	0.76368	0.231326	0.269606
266	Ellis Sech vs. Ellis Sim dl2d	4.2	0.00203003	2.07039	6.19971
267	Ellis Sech vs. Ellis Sim dl2v	1.22222	0.820972	0.289507	0.197266
268	Ellis Sech vs. Ellis Sim dl3	0.875	0.795466	-0.192645	0.228827
269	Ellis Sech vs. Ellis Sim dl4	0.5	0.613468	-1	0.488627
270	Ellis Sech vs. Ellis Sim dl5	0.884615	0.544441	-0.176878	0.607995
271	Ellis Sech vs. Ellis Sim dl6	0	1	#NAME?	0
272	Ellis Sech vs. Ellis Sim dm1	1.75	0.277754	0.807355	1.28102
273	Ellis Sech vs. Ellis Sim dm2	0.9	0.613857	-0.152003	0.487993
274	Ellis Sech vs. Ellis Sim dm3	1.36364	0.548847	0.447459	0.599936
275	Ellis Sech vs. Ellis Sim dm4	2.2	0.204291	1.1375	1.58821
276	Ellis Sech vs. Ellis Sim dm5	0.521739	0.0354862	-0.938599	3.33861
277	Ellis Sech vs. Ellis Sim dm6	0.636364	0.120352	-0.652077	2.11734
278	Ellis Sech vs. Ellis Sim dp1l	3	0.0106945	1.58496	4.53802
279	Ellis Sech vs. Ellis Sim dp1m	1.17647	0.863437	0.234465	0.146834
280	Ellis Sech vs. Ellis Sim v	0	1	#NAME?	0
281	Ellis Sech vs. Ellis Sim va1d	0.608696	0.0876631	-0.716207	2.43425
282	Ellis Sech vs. Ellis Sim va1v	0.73913	0.248227	-0.436099	1.39341
283	Ellis Sech vs. Ellis Sim va2	2.18182	0.0505614	1.12553	2.98457
284	Ellis Sech vs. Ellis Sim va3	1.15	0.872284	0.201634	0.13664
285	Ellis Sech vs. Ellis Sim va4	1	1	0	0
286	Ellis Sech vs. Ellis Sim va5	1.08	1	0.111031	0
287	Ellis Sech vs. Ellis Sim va6	0.842105	0.48636	-0.247928	0.720806
288	Ellis Sech vs. Ellis Sim va7l	1.81818	0.139575	0.862496	1.96916
289	Ellis Sech vs. Ellis Sim va7m	0.1875	0.00163342	-2.41504	6.41708
290	Ellis Sech vs. Ellis Sim vc1	0.461538	0.0996027	-1.11548	2.30657
291	Ellis Sech vs. Ellis Sim vc2	0.411765	0.0338012	-1.28011	3.38726
292	Ellis Sech vs. Ellis Sim vc3l	0.4	0.000724388	-1.32193	7.23018
293	Ellis Sech vs. Ellis Sim vc4	0.222222	0.00160034	-2.16993	6.43754
294	Ellis Sech vs. Ellis Sim vl1	4	0.373022	2	0.986117
295	Ellis Sech vs. Ellis Sim vl2a	2.2	0.0444188	1.1375	3.11409
296	Ellis Sech vs. Ellis Sim vl2p	0.866667	0.696176	-0.206451	0.362153
297	Ellis Sech vs. Ellis Sim vm1	1.15	0.872284	0.201634	0.13664
298	Ellis Sech vs. Ellis Sim vm2	1.36364	0.548847	0.447459	0.599936
299	Ellis Sech vs. Ellis Sim vm3	2.66667	0.04846	1.41504	3.02702
300	Ellis Sech vs. Ellis Sim vm4	3.14286	0.0067679	1.65208	4.99556
301	Ellis Sech vs. Ellis Sim vm5d	1	1	0	0
302	Ellis Sech vs. Ellis Sim vm5v	0.324324	5.83e-05	-1.62449	9.74989
303	Ellis Sech vs. Ellis Sim vm6	0.8	0.632869	-0.321928	0.457492
304	Ellis Sech vs. Ellis Sim vm7d	0.448276	0.00553716	-1.15754	5.19627
305	Ellis Sech vs. Ellis Sim vm7v	6	0.122927	2.58496	2.09616

## Sheet: Figure 3c and Supp. Figure 6
DA2
	Hemi lPN	FAFB (L) lPN	FAFB (R) lPN	Dmel lPN	Dsim lPN	Dsec lPN
PN # per sample	5	6	5	4	2	4
	N/A	N/A	N/A	3	4	3
	N/A	N/A	N/A	3	3	4
	N/A	N/A	N/A	5	4	4
	N/A	N/A	N/A	3	5	4
DC3
	Hemi adPN	Hemi vPN	FAFB (L) adPN	FAFB (L) vPN	FAFB (R) adPN	FAFB (R) vPN	Dmel adPN	Dmel vPN	Dsim adPN	Dsim vPN	Dsec adPN	Dsec vPN
PN # per sample	3	0	2	0	3	0	2	0	3	3	2	0
	N/A	N/A	N/A	N/A	N/A	N/A	3	0	3	3	2	0
	N/A	N/A	N/A	N/A	N/A	N/A	3	0	3	3	2	0
	N/A	N/A	N/A	N/A	N/A	N/A	3	0	3	3	2	0
	N/A	N/A	N/A	N/A	N/A	N/A	3	0	3	3	3	0
	N/A	N/A	N/A	N/A	N/A	N/A	3	0	3	3	2	0
	N/A	N/A	N/A	N/A	N/A	N/A	3	0	3	3	2	0
	N/A	N/A	N/A	N/A	N/A	N/A	3	0	N/A	N/A	2	0
	N/A	N/A	N/A	N/A	N/A	N/A	3	0	N/A	N/A	3	0
	N/A	N/A	N/A	N/A	N/A	N/A	2	0	N/A	N/A	2	0
	N/A	N/A	N/A	N/A	N/A	N/A	3	0	N/A	N/A	2	0
	N/A	N/A	N/A	N/A	N/A	N/A	3	0	N/A	N/A	2	0
	N/A	N/A	N/A	N/A	N/A	N/A	3	0	N/A	N/A	2	0
	N/A	N/A	N/A	N/A	N/A	N/A	3	0	N/A	N/A	2	0
	N/A	N/A	N/A	N/A	N/A	N/A	3	0	N/A	N/A	2	0
	N/A	N/A	N/A	N/A	N/A	N/A	3	0	N/A	N/A	2	0
	N/A	N/A	N/A	N/A	N/A	N/A	3	0	N/A	N/A	2	0
	N/A	N/A	N/A	N/A	N/A	N/A	3	0	N/A	N/A	2	0
	N/A	N/A	N/A	N/A	N/A	N/A	3	0	N/A	N/A	2	0
DL2d
	Hemi adPN	Hemi vPN	FAFB (L) adPN	FAFB (L) vPN	FAFB (R) adPN	FAFB (R) vPN	Dmel adPN	Dmel vPN	Dsim adPN	Dsim vPN	Dsec adPN	Dsec vPN
PN # per sample	5	1	5	0	5	0	5	1	5	1	5	3
	N/A	N/A	N/A	N/A	N/A	N/A	5	1	5	1	5	3
	N/A	N/A	N/A	N/A	N/A	N/A	5	1	5	1	5	3
	N/A	N/A	N/A	N/A	N/A	N/A	5	1	5	1	5	3
	N/A	N/A	N/A	N/A	N/A	N/A	5	1	5	1	5	3
DM2.
	Hemi lPN	FAFB (L) lPN	FAFB (R) lPN	Dmel lPN	Dsim lPN	Dsec lPN
PN # per sample	2	2	2	2	2	2
	N/A	N/A	N/A	2	2	2
	N/A	N/A	N/A	2	2	2
	N/A	N/A	N/A	2	2	2
	N/A	N/A	N/A	2	2	2
DP1l
	Hemi lPN	Hemi vPN	FAFB (L) lPN	FAFB (L) vPN	FAFB (R) lPN	FAFB (R) vPN	Dmel lPN	Dmel vPN	Dsim lPN	Dsim vPN	Dsec lPN	Dsec vPN
PN # per sample	1	0	1	0	1	0	1	1	1	2	1	2
	N/A	N/A	N/A	N/A	N/A	N/A	1	1	1	2	1	2
	N/A	N/A	N/A	N/A	N/A	N/A	1	1	1	2	1	2
	N/A	N/A	N/A	N/A	N/A	N/A	1	1	1	2	1	2
	N/A	N/A	N/A	N/A	N/A	N/A	1	1	1	2	1	2
DP1m
	Hemi adPN	FAFB (L) adPN	FAFB (R) adPN	Dmel adPN	Dsim adPN	Dsec adPN
PN # per sample	1	1	1	1	1	1
	N/A	N/A	N/A	1	1	1
	N/A	N/A	N/A	1	1	1
	N/A	N/A	N/A	1	1	1
	N/A	N/A	N/A	1	1	1
V1d
	Hemi adPN	Hemi vPN	FAFB (L) adPN	FAFB (L) vPN	FAFB (R) adPN	FAFB (R) vPN	Dmel adPN	Dmel vPN	Dsim adPN	Dsim vPN	Dsec adPN	Dsec vPN
PN # per sample	3	1	4	1	2	1	3	1	3	1	3	1
	N/A	N/A	N/A	N/A	N/A	N/A	3	1	3	1	3	1
	N/A	N/A	N/A	N/A	N/A	N/A	3	1	3	1	3	1
	N/A	N/A	N/A	N/A	N/A	N/A	3	1	3	1	2	1
	N/A	N/A	N/A	N/A	N/A	N/A	3	1	3	1	3	1
VC3
	Hemi adPN	FAFB (L) adPN	FAFB (R) adPN	Dmel adPN	Dsim adPN	Dsec adPN
PN # per sample	3	4	4	3	2	3
	N/A	N/A	N/A	3	3	3
	N/A	N/A	N/A	3	3	3
	N/A	N/A	N/A	3	3	3
	N/A	N/A	N/A	3	3	3
VL2a
	Hemi adPN	Hemi vPN	FAFB (L) adPN	FAFB (L) vPN	FAFB (R) adPN	FAFB (R) vPN	Dmel adPN	Dmel vPN	Dsim adPN	Dsim vPN	Dsec adPN	Dsec vPN
PN # per sample	1	3	1	2	1	2	1	3	1	3	1	3
	N/A	N/A	N/A	N/A	N/A	N/A	1	3	1	3	1	3
	N/A	N/A	N/A	N/A	N/A	N/A	1	3	1	3	1	3
	N/A	N/A	N/A	N/A	N/A	N/A	1	3	1	3	1	3
	N/A	N/A	N/A	N/A	N/A	N/A	1	3	1	3	1	3
VM5v
	Hemi adPN	FAFB (L) adPN	FAFB (R) adPN	Dmel adPN	Dsim adPN	Dsec lPN
PN # per sample	2	3	3	3	3	2
	N/A	N/A	N/A	2	3	2
	N/A	N/A	N/A	3	3	2
	N/A	N/A	N/A	2	3	2
	N/A	N/A	N/A	3	3	1
	N/A	N/A	N/A	2	2	2
	N/A	N/A	N/A	3	3	2
	N/A	N/A	N/A	3	3	2
	N/A	N/A	N/A	2	2	N/A
	N/A	N/A	N/A	2	3	N/A
	N/A	N/A	N/A	3	N/A	N/A
	N/A	N/A	N/A	3	N/A	N/A
	N/A	N/A	N/A	2	N/A	N/A
	N/A	N/A	N/A	3	N/A	N/A
	N/A	N/A	N/A	2	N/A	N/A
	N/A	N/A	N/A	3	N/A	N/A
	N/A	N/A	N/A	3	N/A	N/A

[truncated: 11 more sheets: Figure 4c and Supp. Table 3, Figure 5a, Figure 5b, Figure 5c, Figure 5d, Supp. Figure 1, Supp. Figure 2, Supp. Figure 4, Supp. Figure 9, Supp. Figure 10, Supp. Figure 11]
